# Supplementary material for: Whole-Genome Analysis of De Novo Somatic Point Mutations Reveals Novel Mutational Biomarkers in Pancreatic Cancer
Source: Cancers (Basel). 2021 Aug 30;13(17):4376. doi: 10.3390/cancers13174376 (PMC8431675; doi:10.3390/cancers13174376)
Supplement: Supplementary file 1 [file cancers-13-04376-s001.zip]

Archive with 2 entries (2 files):
- cancers-1339999-supplementary.pdf
- Supplementary Tables.xlsx
