# Supplementary material for: Whole-Genome Analysis of De Novo Somatic Point Mutations Reveals Novel Mutational Biomarkers in Pancreatic Cancer
Source: Cancers (Basel). 2021 Aug 30;13(17):4376. doi: 10.3390/cancers13174376 (PMC8431675; doi:10.3390/cancers13174376)
Supplement: Supplementary file 1 [file cancers-13-04376-s001.zip › Supplementary Tables.xlsx]

## Sheet: Table S1
Significant Genes
Gene ID	Frequency of mutation in samples
ENSG00000021645	436
ENSG00000033122	312
ENSG00000042781	348
ENSG00000048052	384
ENSG00000066032	432
ENSG00000067715	316
ENSG00000075884	361
ENSG00000078328	449
ENSG00000079841	315
ENSG00000080224	399
ENSG00000083067	324
ENSG00000102290	385
ENSG00000102466	325
ENSG00000104044	314
ENSG00000107518	368
ENSG00000108018	365
ENSG00000108684	412
ENSG00000112232	375
ENSG00000112541	346
ENSG00000112902	360
ENSG00000113100	328
ENSG00000113396	313
ENSG00000113448	377
ENSG00000114279	344
ENSG00000115896	365
ENSG00000116117	347
ENSG00000120594	320
ENSG00000121904	344
ENSG00000126733	358
ENSG00000128573	339
ENSG00000130226	409
ENSG00000131374	340
ENSG00000132938	329
ENSG00000133703	618
ENSG00000134115	315
ENSG00000134516	342
ENSG00000135298	385
ENSG00000136267	350
ENSG00000137766	345
ENSG00000137872	334
ENSG00000139915	427
ENSG00000140538	316
ENSG00000140945	410
ENSG00000141510	414
ENSG00000144218	312
ENSG00000144229	428
ENSG00000144278	358
ENSG00000144290	322
ENSG00000144451	382
ENSG00000144619	412
ENSG00000144642	314
ENSG00000145216	317
ENSG00000145242	318
ENSG00000145416	401
ENSG00000145526	426
ENSG00000145934	408
ENSG00000146555	386
ENSG00000147202	315
ENSG00000147481	398
ENSG00000148219	393
ENSG00000148655	325
ENSG00000148948	422
ENSG00000149256	349
ENSG00000149972	415
ENSG00000150275	457
ENSG00000150394	376
ENSG00000150471	370
ENSG00000150672	420
ENSG00000151067	314
ENSG00000151322	333
ENSG00000151474	329
ENSG00000151789	384
ENSG00000151952	387
ENSG00000152061	326
ENSG00000152208	426
ENSG00000153707	436
ENSG00000154162	421
ENSG00000154654	404
ENSG00000154975	337
ENSG00000155052	414
ENSG00000155093	379
ENSG00000155816	353
ENSG00000155849	323
ENSG00000156103	320
ENSG00000156395	354
ENSG00000156687	322
ENSG00000157168	419
ENSG00000157445	375
ENSG00000157680	331
ENSG00000158258	348
ENSG00000158321	410
ENSG00000159216	345
ENSG00000162670	349
ENSG00000163116	350
ENSG00000163288	314
ENSG00000164418	351
ENSG00000164796	433
ENSG00000165084	334
ENSG00000165323	329
ENSG00000165379	317
ENSG00000165973	389
ENSG00000166206	332
ENSG00000166748	391
ENSG00000168702	455
ENSG00000168843	399
ENSG00000168959	324
ENSG00000169306	399
ENSG00000169760	353
ENSG00000169855	409
ENSG00000169862	378
ENSG00000169946	333
ENSG00000170579	356
ENSG00000170624	389
ENSG00000170959	316
ENSG00000171587	342
ENSG00000171735	330
ENSG00000172260	377
ENSG00000172264	410
ENSG00000172554	359
ENSG00000172915	317
ENSG00000172987	329
ENSG00000173406	399
ENSG00000173482	342
ENSG00000174469	453
ENSG00000174473	399
ENSG00000174482	336
ENSG00000175161	399
ENSG00000175497	433
ENSG00000175600	383
ENSG00000176204	407
ENSG00000176406	383
ENSG00000176571	404
ENSG00000176771	345
ENSG00000177694	402
ENSG00000178568	416
ENSG00000179242	407
ENSG00000179399	402
ENSG00000179603	389
ENSG00000179869	322
ENSG00000179915	419
ENSG00000180287	328
ENSG00000181234	348
ENSG00000181355	318
ENSG00000182050	388
ENSG00000182256	393
ENSG00000182348	350
ENSG00000182601	348
ENSG00000182667	421
ENSG00000182732	343
ENSG00000182771	318
ENSG00000183098	407
ENSG00000183117	451
ENSG00000183166	394
ENSG00000183230	427
ENSG00000183580	336
ENSG00000183715	405
ENSG00000184226	398
ENSG00000184304	335
ENSG00000184305	416
ENSG00000184347	316
ENSG00000184672	359
ENSG00000184903	366
ENSG00000185008	437
ENSG00000185046	401
ENSG00000185053	431
ENSG00000185274	419
ENSG00000185345	378
ENSG00000185352	317
ENSG00000185532	369
ENSG00000185565	427
ENSG00000185736	340
ENSG00000185737	399
ENSG00000185774	408
ENSG00000185942	331
ENSG00000186094	399
ENSG00000186153	391
ENSG00000186487	389
ENSG00000187323	387
ENSG00000187391	427
ENSG00000187672	350
ENSG00000188107	439
ENSG00000188580	380
ENSG00000188641	318
ENSG00000189108	352
ENSG00000189283	378
ENSG00000196090	397
ENSG00000196104	313
ENSG00000196277	352
ENSG00000196353	323
ENSG00000197826	319
ENSG00000198597	376
ENSG00000198626	388
ENSG00000198838	344
ENSG00000198947	439
ENSG00000204442	334
ENSG00000204740	356
ENSG00000206579	324
ENSG00000218336	368
ENSG00000219438	312
ENSG00000221866	318
ENSG00000250588	376
ENSG00000253350	409
ENSG00000272781	427

## Sheet: Table S2
Significant gene-motifs
Gene-motif	Frequency in samples
ENSG00000002746-CT-A.G	57
ENSG00000002746-CT-C.G	38
ENSG00000002746-CT-G.G	60
ENSG00000002746-CT-T.G	29
ENSG00000002822-CT-A.G	21
ENSG00000002822-CT-C.G	45
ENSG00000002822-CT-G.G	36
ENSG00000005020-CT-A.G	25
ENSG00000005108-CT-T.G	19
ENSG00000006116-CT-G.G	19
ENSG00000007047-CT-G.G	24
ENSG00000007237-CT-A.G	33
ENSG00000007237-CT-C.G	27
ENSG00000007237-CT-G.G	33
ENSG00000009694-CA-T.T	24
ENSG00000009694-CT-A.G	32
ENSG00000009694-CT-G.G	25
ENSG00000011105-CT-A.G	22
ENSG00000011105-CT-G.G	20
ENSG00000011677-CT-A.G	28
ENSG00000013297-CT-A.G	30
ENSG00000013297-CT-G.G	20
ENSG00000018236-CA-T.T	22
ENSG00000018236-CT-A.G	30
ENSG00000018236-CT-G.G	23
ENSG00000018236-CT-T.A	19
ENSG00000021645-CA-A.A	46
ENSG00000021645-CA-A.C	36
ENSG00000021645-CA-A.T	34
ENSG00000021645-CA-C.A	35
ENSG00000021645-CA-C.C	21
ENSG00000021645-CA-C.T	47
ENSG00000021645-CA-G.A	35
ENSG00000021645-CA-G.C	19
ENSG00000021645-CA-G.T	34
ENSG00000021645-CA-T.A	51
ENSG00000021645-CA-T.C	34
ENSG00000021645-CA-T.T	72
ENSG00000021645-CG-A.A	19
ENSG00000021645-CG-T.A	40
ENSG00000021645-CG-T.C	26
ENSG00000021645-CG-T.T	41
ENSG00000021645-CT-A.A	44
ENSG00000021645-CT-A.C	22
ENSG00000021645-CT-A.G	137
ENSG00000021645-CT-A.T	32
ENSG00000021645-CT-C.A	35
ENSG00000021645-CT-C.C	28
ENSG00000021645-CT-C.G	91
ENSG00000021645-CT-C.T	42
ENSG00000021645-CT-G.A	35
ENSG00000021645-CT-G.C	22
ENSG00000021645-CT-G.G	113
ENSG00000021645-CT-T.A	60
ENSG00000021645-CT-T.C	53
ENSG00000021645-CT-T.G	69
ENSG00000021645-CT-T.T	66
ENSG00000021645-TA-A.A	19
ENSG00000021645-TA-A.C	21
ENSG00000021645-TA-A.G	22
ENSG00000021645-TA-A.T	40
ENSG00000021645-TA-C.C	24
ENSG00000021645-TA-C.T	26
ENSG00000021645-TA-G.G	20
ENSG00000021645-TA-T.A	22
ENSG00000021645-TA-T.T	34
ENSG00000021645-TC-A.A	42
ENSG00000021645-TC-A.G	24
ENSG00000021645-TC-A.T	38
ENSG00000021645-TC-C.C	30
ENSG00000021645-TC-C.G	20
ENSG00000021645-TC-C.T	33
ENSG00000021645-TC-G.C	22
ENSG00000021645-TC-G.G	21
ENSG00000021645-TC-T.C	21
ENSG00000021645-TC-T.T	35
ENSG00000021645-TG-C.T	35
ENSG00000021645-TG-T.T	27
ENSG00000026652-CT-A.G	22
ENSG00000033122-CA-T.A	21
ENSG00000033122-CA-T.T	21
ENSG00000033122-CT-A.G	44
ENSG00000033122-CT-C.G	19
ENSG00000033122-CT-G.G	29
ENSG00000033122-CT-T.A	25
ENSG00000033122-CT-T.G	20
ENSG00000033122-CT-T.T	26
ENSG00000033122-TC-A.A	25
ENSG00000034053-CT-A.G	56
ENSG00000034053-CT-C.G	48
ENSG00000034053-CT-G.G	50
ENSG00000034053-CT-T.G	21
ENSG00000036448-CT-G.G	20
ENSG00000038295-CT-A.G	31
ENSG00000038295-CT-C.G	27
ENSG00000038382-CT-A.G	23
ENSG00000038945-CT-A.G	45
ENSG00000038945-CT-G.G	27
ENSG00000038945-CT-T.T	22
ENSG00000039139-CT-A.G	29
ENSG00000039139-CT-G.G	19
ENSG00000040731-CA-T.T	20
ENSG00000040731-CT-A.G	34
ENSG00000041515-CT-A.A	22
ENSG00000041515-CT-A.G	54
ENSG00000041515-CT-C.G	26
ENSG00000041515-CT-G.G	34
ENSG00000041515-CT-T.A	22
ENSG00000041515-TC-A.A	20
ENSG00000042781-CA-T.T	28
ENSG00000042781-CG-T.T	22
ENSG00000042781-CT-A.G	38
ENSG00000042781-CT-C.G	19
ENSG00000042781-CT-G.G	32
ENSG00000042781-CT-T.A	26
ENSG00000042781-CT-T.G	28
ENSG00000042781-CT-T.T	24
ENSG00000042781-TA-A.T	19
ENSG00000042781-TC-A.A	20
ENSG00000042781-TC-T.A	19
ENSG00000042813-CT-A.G	31
ENSG00000042813-CT-G.G	21
ENSG00000042813-CT-T.G	20
ENSG00000042832-CT-A.G	33
ENSG00000042832-CT-C.G	24
ENSG00000042832-CT-G.G	28
ENSG00000044524-CT-A.A	21
ENSG00000044524-CT-A.G	33
ENSG00000044524-CT-G.G	22
ENSG00000044524-CT-T.T	19
ENSG00000046889-CT-A.G	48
ENSG00000046889-CT-G.G	29
ENSG00000047617-CA-T.C	19
ENSG00000047617-CT-A.G	35
ENSG00000047617-CT-C.G	21
ENSG00000047617-CT-G.G	41
ENSG00000047617-CT-T.G	21
ENSG00000048052-CA-A.A	21
ENSG00000048052-CA-T.A	21
ENSG00000048052-CA-T.C	20
ENSG00000048052-CA-T.T	28
ENSG00000048052-CG-T.T	30
ENSG00000048052-CT-A.G	69
ENSG00000048052-CT-C.G	26
ENSG00000048052-CT-G.A	19
ENSG00000048052-CT-G.G	50
ENSG00000048052-CT-T.A	36
ENSG00000048052-CT-T.G	25
ENSG00000048052-CT-T.T	28
ENSG00000048052-TC-A.A	26
ENSG00000048052-TC-A.T	26
ENSG00000048052-TC-G.A	21
ENSG00000048052-TG-C.T	22
ENSG00000048471-CT-A.G	40
ENSG00000048471-CT-C.G	19
ENSG00000048471-CT-G.G	21
ENSG00000048740-CT-A.G	66
ENSG00000048740-CT-C.G	39
ENSG00000048740-CT-G.G	44
ENSG00000048740-CT-T.G	26
ENSG00000049323-CT-A.G	20
ENSG00000049449-CT-A.G	24
ENSG00000049449-CT-G.G	21
ENSG00000050030-CT-A.G	19
ENSG00000050628-CT-A.G	22
ENSG00000050767-CT-A.G	64
ENSG00000050767-CT-C.G	39
ENSG00000050767-CT-G.G	58
ENSG00000050767-CT-T.C	21
ENSG00000050767-CT-T.G	21
ENSG00000053108-CT-A.G	34
ENSG00000053108-CT-C.G	23
ENSG00000053108-CT-G.G	23
ENSG00000053918-CT-C.G	22
ENSG00000053918-CT-G.G	19
ENSG00000054392-CT-A.G	23
ENSG00000054611-CT-A.G	20
ENSG00000054611-CT-G.G	21
ENSG00000055813-CT-A.G	29
ENSG00000056487-CT-G.G	25
ENSG00000058091-CG-T.A	20
ENSG00000058091-CT-A.A	26
ENSG00000058091-CT-A.G	37
ENSG00000058091-CT-G.G	19
ENSG00000058091-CT-T.A	32
ENSG00000058091-CT-T.G	21
ENSG00000058091-CT-T.T	27
ENSG00000058091-TC-A.A	22
ENSG00000060709-CT-A.G	78
ENSG00000060709-CT-C.G	59
ENSG00000060709-CT-G.G	64
ENSG00000060709-CT-T.G	30
ENSG00000060718-CT-G.G	20
ENSG00000060982-CT-A.G	23
ENSG00000063438-CT-C.G	23
ENSG00000063438-CT-G.G	19
ENSG00000064042-CT-A.G	32
ENSG00000064042-CT-G.G	22
ENSG00000065534-CT-A.G	22
ENSG00000065675-CT-A.G	25
ENSG00000066032-CA-A.A	52
ENSG00000066032-CA-A.C	39
ENSG00000066032-CA-A.T	45
ENSG00000066032-CA-C.A	49
ENSG00000066032-CA-C.C	39
ENSG00000066032-CA-C.T	56
ENSG00000066032-CA-G.A	46
ENSG00000066032-CA-G.T	40
ENSG00000066032-CA-T.A	56
ENSG00000066032-CA-T.C	30
ENSG00000066032-CA-T.T	100
ENSG00000066032-CG-T.A	39
ENSG00000066032-CG-T.T	57
ENSG00000066032-CT-A.A	60
ENSG00000066032-CT-A.C	25
ENSG00000066032-CT-A.G	146
ENSG00000066032-CT-A.T	31
ENSG00000066032-CT-C.A	36
ENSG00000066032-CT-C.C	30
ENSG00000066032-CT-C.G	83
ENSG00000066032-CT-C.T	53
ENSG00000066032-CT-G.A	29
ENSG00000066032-CT-G.C	34
ENSG00000066032-CT-G.G	100
ENSG00000066032-CT-G.T	41
ENSG00000066032-CT-T.A	83
ENSG00000066032-CT-T.C	56
ENSG00000066032-CT-T.G	74
ENSG00000066032-CT-T.T	80
ENSG00000066032-TA-A.A	27
ENSG00000066032-TA-A.G	23
ENSG00000066032-TA-A.T	46
ENSG00000066032-TA-C.C	22
ENSG00000066032-TA-C.T	43
ENSG00000066032-TA-G.T	31
ENSG00000066032-TA-T.A	46
ENSG00000066032-TA-T.G	19
ENSG00000066032-TA-T.T	40
ENSG00000066032-TC-A.A	46
ENSG00000066032-TC-A.G	32
ENSG00000066032-TC-A.T	40
ENSG00000066032-TC-C.C	31
ENSG00000066032-TC-C.T	34
ENSG00000066032-TC-G.A	34
ENSG00000066032-TC-G.C	20
ENSG00000066032-TC-G.T	27
ENSG00000066032-TC-T.A	25
ENSG00000066032-TC-T.C	30
ENSG00000066032-TC-T.T	34
ENSG00000066032-TG-C.T	49
ENSG00000066032-TG-T.T	50
ENSG00000066382-CT-A.G	29
ENSG00000066629-CT-C.G	23
ENSG00000067715-CA-T.T	22
ENSG00000067715-CT-A.G	37
ENSG00000067715-CT-C.G	22
ENSG00000067715-CT-G.G	34
ENSG00000067715-CT-T.A	19
ENSG00000067715-CT-T.T	22
ENSG00000067798-CT-A.G	26
ENSG00000067798-CT-G.G	19
ENSG00000068024-CT-A.G	19
ENSG00000068024-CT-G.G	24
ENSG00000068383-CT-A.G	19
ENSG00000068781-CT-A.G	27
ENSG00000068781-CT-C.G	21
ENSG00000069020-CT-A.G	23
ENSG00000069020-CT-G.G	20
ENSG00000069188-CT-C.G	25
ENSG00000069188-CT-G.G	23
ENSG00000069188-CT-T.G	19
ENSG00000069431-CT-A.G	20
ENSG00000069667-CT-A.G	40
ENSG00000069667-CT-C.G	20
ENSG00000069667-CT-G.G	32
ENSG00000071242-CT-A.G	31
ENSG00000071242-CT-G.G	31
ENSG00000071242-CT-T.G	20
ENSG00000071909-CT-A.G	22
ENSG00000072315-CT-A.G	20
ENSG00000072315-CT-G.G	21
ENSG00000072657-CT-A.G	32
ENSG00000072657-CT-G.G	21
ENSG00000072657-CT-T.A	26
ENSG00000072657-CT-T.T	22
ENSG00000072832-CT-A.G	25
ENSG00000072832-CT-C.G	23
ENSG00000072832-CT-G.G	21
ENSG00000072840-CT-A.G	27
ENSG00000072840-CT-C.G	20
ENSG00000074047-CT-A.G	24
ENSG00000074047-CT-G.G	20
ENSG00000075043-CT-G.G	23
ENSG00000075213-CG-T.T	21
ENSG00000075213-CT-A.G	38
ENSG00000075213-CT-T.A	21
ENSG00000075340-CT-A.G	26
ENSG00000075340-CT-G.G	19
ENSG00000075884-CA-A.A	25
ENSG00000075884-CA-T.T	25
ENSG00000075884-CG-T.T	21
ENSG00000075884-CT-A.A	22
ENSG00000075884-CT-A.G	57
ENSG00000075884-CT-C.G	19
ENSG00000075884-CT-G.G	43
ENSG00000075884-CT-T.A	26
ENSG00000075884-CT-T.C	30
ENSG00000075884-CT-T.G	28
ENSG00000075884-CT-T.T	30
ENSG00000075884-TA-T.A	21
ENSG00000075884-TC-A.A	19
ENSG00000075884-TG-T.T	23
ENSG00000077498-CT-A.G	20
ENSG00000077943-CT-A.G	29
ENSG00000078053-CT-A.G	43
ENSG00000078053-CT-C.G	24
ENSG00000078114-CT-A.G	20
ENSG00000078295-CT-A.G	39
ENSG00000078295-CT-C.T	19
ENSG00000078295-CT-G.G	21
ENSG00000078295-CT-T.T	19
ENSG00000078328-CA-A.A	56
ENSG00000078328-CA-A.C	49
ENSG00000078328-CA-A.T	45
ENSG00000078328-CA-C.A	65
ENSG00000078328-CA-C.C	49
ENSG00000078328-CA-C.T	63
ENSG00000078328-CA-G.A	65
ENSG00000078328-CA-G.C	41
ENSG00000078328-CA-G.T	53
ENSG00000078328-CA-T.A	53
ENSG00000078328-CA-T.C	45
ENSG00000078328-CA-T.T	107
ENSG00000078328-CG-A.A	21
ENSG00000078328-CG-A.T	22
ENSG00000078328-CG-C.T	26
ENSG00000078328-CG-T.A	26
ENSG00000078328-CG-T.T	52
ENSG00000078328-CT-A.A	76
ENSG00000078328-CT-A.C	35
ENSG00000078328-CT-A.G	224
ENSG00000078328-CT-A.T	40
ENSG00000078328-CT-C.A	54
ENSG00000078328-CT-C.C	52
ENSG00000078328-CT-C.G	141
ENSG00000078328-CT-C.T	66
ENSG00000078328-CT-G.A	48
ENSG00000078328-CT-G.C	35
ENSG00000078328-CT-G.G	184
ENSG00000078328-CT-G.T	45
ENSG00000078328-CT-T.A	102
ENSG00000078328-CT-T.C	73
ENSG00000078328-CT-T.G	104
ENSG00000078328-CT-T.T	83
ENSG00000078328-TA-A.A	26
ENSG00000078328-TA-A.C	34
ENSG00000078328-TA-A.T	57
ENSG00000078328-TA-C.A	23
ENSG00000078328-TA-C.C	19
ENSG00000078328-TA-C.G	31
ENSG00000078328-TA-C.T	45
ENSG00000078328-TA-G.T	29
ENSG00000078328-TA-T.A	37
ENSG00000078328-TA-T.C	23
ENSG00000078328-TA-T.T	57
ENSG00000078328-TC-A.A	63
ENSG00000078328-TC-A.C	19
ENSG00000078328-TC-A.G	38
ENSG00000078328-TC-A.T	47
ENSG00000078328-TC-C.A	25
ENSG00000078328-TC-C.C	35
ENSG00000078328-TC-C.G	33
ENSG00000078328-TC-C.T	44
ENSG00000078328-TC-G.A	20
ENSG00000078328-TC-G.C	23
ENSG00000078328-TC-G.G	27
ENSG00000078328-TC-G.T	40
ENSG00000078328-TC-T.A	34
ENSG00000078328-TC-T.C	31
ENSG00000078328-TC-T.G	19
ENSG00000078328-TC-T.T	35
ENSG00000078328-TG-C.G	19
ENSG00000078328-TG-C.T	39
ENSG00000078328-TG-G.T	19
ENSG00000078328-TG-T.T	45
ENSG00000079156-CT-A.G	22
ENSG00000079841-CA-T.T	19
ENSG00000079841-CT-A.G	47
ENSG00000079841-CT-G.G	35
ENSG00000079841-CT-T.A	21
ENSG00000079841-CT-T.T	21
ENSG00000079841-TA-A.T	20
ENSG00000079841-TG-C.T	24
ENSG00000080224-CA-A.A	33
ENSG00000080224-CA-A.C	21
ENSG00000080224-CA-A.T	22
ENSG00000080224-CA-C.A	27
ENSG00000080224-CA-C.C	20
ENSG00000080224-CA-C.T	22
ENSG00000080224-CA-G.T	30
ENSG00000080224-CA-T.A	26
ENSG00000080224-CA-T.C	19
ENSG00000080224-CA-T.T	55
ENSG00000080224-CG-T.A	24
ENSG00000080224-CG-T.T	28
ENSG00000080224-CT-A.A	32
ENSG00000080224-CT-A.G	98
ENSG00000080224-CT-A.T	27
ENSG00000080224-CT-C.G	37
ENSG00000080224-CT-C.T	21
ENSG00000080224-CT-G.G	52
ENSG00000080224-CT-T.A	55
ENSG00000080224-CT-T.C	23
ENSG00000080224-CT-T.G	38
ENSG00000080224-CT-T.T	48
ENSG00000080224-TA-A.C	20
ENSG00000080224-TA-A.T	22
ENSG00000080224-TA-T.A	26
ENSG00000080224-TA-T.T	24
ENSG00000080224-TC-A.A	35
ENSG00000080224-TC-A.G	21
ENSG00000080224-TC-A.T	22
ENSG00000080224-TC-C.T	35
ENSG00000080224-TC-G.T	23
ENSG00000080224-TC-T.T	23
ENSG00000080224-TG-C.T	26
ENSG00000080224-TG-T.T	32
ENSG00000080845-CT-A.G	23
ENSG00000080910-CT-A.G	21
ENSG00000081479-CT-A.G	22
ENSG00000081803-CT-T.A	25
ENSG00000081842-CT-A.G	32
ENSG00000081842-CT-C.G	29
ENSG00000081842-CT-G.G	47
ENSG00000081853-CT-A.G	26
ENSG00000081853-CT-C.G	21
ENSG00000081853-CT-G.G	30
ENSG00000082293-CT-A.G	28
ENSG00000082397-CT-A.G	26
ENSG00000082397-CT-C.G	22
ENSG00000082397-CT-G.G	22
ENSG00000082482-CT-A.G	22
ENSG00000083067-CA-T.T	25
ENSG00000083067-CG-T.T	20
ENSG00000083067-CT-A.A	21
ENSG00000083067-CT-A.G	42
ENSG00000083067-CT-C.G	31
ENSG00000083067-CT-G.G	28
ENSG00000083067-CT-T.A	21
ENSG00000083067-CT-T.G	22
ENSG00000083067-CT-T.T	22
ENSG00000084710-CT-A.G	22
ENSG00000085276-CG-T.T	19
ENSG00000085276-CT-T.A	22
ENSG00000085276-TC-A.A	22
ENSG00000086289-CT-A.G	29
ENSG00000086991-CT-A.G	23
ENSG00000086991-CT-G.G	19
ENSG00000087116-CT-A.G	70
ENSG00000087116-CT-C.G	51
ENSG00000087116-CT-G.G	68
ENSG00000087116-CT-T.G	21
ENSG00000087258-CT-G.G	19
ENSG00000087460-CT-A.G	21
ENSG00000087495-CT-A.G	44
ENSG00000087495-CT-C.G	35
ENSG00000087495-CT-G.G	39
ENSG00000088538-CT-A.A	21
ENSG00000088538-CT-A.G	50
ENSG00000088538-CT-C.G	26
ENSG00000088538-CT-G.G	41
ENSG00000088538-CT-T.A	23
ENSG00000088538-CT-T.G	24
ENSG00000088756-CT-A.G	25
ENSG00000088756-CT-G.G	25
ENSG00000089101-CT-A.G	37
ENSG00000089101-CT-C.G	23
ENSG00000089101-CT-G.G	25
ENSG00000089250-CT-A.G	32
ENSG00000089250-CT-C.G	23
ENSG00000089250-CT-G.G	40
ENSG00000089250-CT-T.G	20
ENSG00000090975-CT-G.G	19
ENSG00000091656-CT-A.G	32
ENSG00000091656-CT-G.G	19
ENSG00000091831-CT-A.G	31
ENSG00000091831-CT-C.G	21
ENSG00000091831-CT-G.G	24
ENSG00000091831-CT-T.G	20
ENSG00000095713-CT-A.G	19
ENSG00000095777-CT-A.G	27
ENSG00000095777-CT-G.G	23
ENSG00000099954-CT-A.G	33
ENSG00000099954-CT-G.G	33
ENSG00000100095-CT-A.G	20
ENSG00000100095-CT-G.G	23
ENSG00000100154-CT-A.G	21
ENSG00000100154-CT-G.G	24
ENSG00000100346-CT-A.G	19
ENSG00000100346-CT-G.G	20
ENSG00000100599-CT-A.G	27
ENSG00000101134-CT-A.G	20
ENSG00000101204-CT-A.G	19
ENSG00000101489-CT-A.G	25
ENSG00000101489-CT-C.G	19
ENSG00000101489-CT-G.G	22
ENSG00000101680-CT-A.G	26
ENSG00000101680-CT-C.G	19
ENSG00000101680-CT-G.G	35
ENSG00000101849-CT-A.G	19
ENSG00000101849-CT-G.G	25
ENSG00000101972-CT-A.G	20
ENSG00000102290-CA-A.A	35
ENSG00000102290-CA-A.C	25
ENSG00000102290-CA-A.T	23
ENSG00000102290-CA-C.A	25
ENSG00000102290-CA-C.C	19
ENSG00000102290-CA-C.T	23
ENSG00000102290-CA-T.A	19
ENSG00000102290-CA-T.T	45
ENSG00000102290-CG-T.T	20
ENSG00000102290-CT-A.A	34
ENSG00000102290-CT-A.G	40
ENSG00000102290-CT-C.A	20
ENSG00000102290-CT-C.G	31
ENSG00000102290-CT-G.G	43
ENSG00000102290-CT-T.A	40
ENSG00000102290-CT-T.C	23
ENSG00000102290-CT-T.G	39
ENSG00000102290-CT-T.T	31
ENSG00000102290-TA-A.A	20
ENSG00000102290-TA-A.G	19
ENSG00000102290-TA-A.T	41
ENSG00000102290-TA-T.A	22
ENSG00000102290-TC-A.T	22
ENSG00000102290-TC-C.T	21
ENSG00000102290-TC-T.A	21
ENSG00000102452-CT-A.G	66
ENSG00000102452-CT-C.G	20
ENSG00000102452-CT-G.G	41
ENSG00000102452-CT-T.A	20
ENSG00000102452-CT-T.G	20
ENSG00000102452-CT-T.T	24
ENSG00000102466-CA-A.A	20
ENSG00000102466-CA-T.T	29
ENSG00000102466-CT-A.A	19
ENSG00000102466-CT-A.G	46
ENSG00000102466-CT-C.G	23
ENSG00000102466-CT-G.G	42
ENSG00000102466-CT-T.A	27
ENSG00000102466-CT-T.G	19
ENSG00000102466-TC-A.A	20
ENSG00000102466-TG-C.T	25
ENSG00000102683-CT-A.G	27
ENSG00000102755-CT-A.G	25
ENSG00000102935-CT-A.G	56
ENSG00000102935-CT-C.G	52
ENSG00000102935-CT-G.G	64
ENSG00000102935-CT-T.G	31
ENSG00000104043-CT-A.G	22
ENSG00000104044-CT-A.G	67
ENSG00000104044-CT-C.G	37
ENSG00000104044-CT-G.G	79
ENSG00000104044-CT-T.G	20
ENSG00000104059-CT-A.G	66
ENSG00000104059-CT-C.G	30
ENSG00000104059-CT-G.G	51
ENSG00000104059-CT-T.G	31
ENSG00000104324-CT-T.A	22
ENSG00000104375-CG-T.T	19
ENSG00000104447-CT-A.G	41
ENSG00000104447-CT-G.G	22
ENSG00000104447-CT-T.A	21
ENSG00000104447-CT-T.G	21
ENSG00000104447-CT-T.T	21
ENSG00000104490-CT-A.G	24
ENSG00000104490-CT-T.A	19
ENSG00000104723-CT-A.G	27
ENSG00000104723-CT-C.G	27
ENSG00000105426-CT-A.G	32
ENSG00000105426-CT-C.G	25
ENSG00000105426-CT-G.G	25
ENSG00000105784-CT-A.G	19
ENSG00000105877-CT-A.G	54
ENSG00000105877-CT-C.G	31
ENSG00000105877-CT-G.G	34
ENSG00000105877-CT-T.G	28
ENSG00000105889-CT-A.G	22
ENSG00000105894-CT-A.G	21
ENSG00000105894-CT-G.G	20
ENSG00000105967-CT-A.G	19
ENSG00000106018-CT-C.G	28
ENSG00000106018-CT-G.G	21
ENSG00000106034-CT-A.G	24
ENSG00000106536-CT-A.G	52
ENSG00000106536-CT-C.G	30
ENSG00000106536-CT-G.G	34
ENSG00000106571-CT-A.G	53
ENSG00000106571-CT-C.G	35
ENSG00000106571-CT-G.G	52
ENSG00000106571-CT-T.A	22
ENSG00000106571-CT-T.C	22
ENSG00000106571-CT-T.G	23
ENSG00000107147-CT-G.G	20
ENSG00000107186-CT-A.G	19
ENSG00000107518-CA-A.T	28
ENSG00000107518-CA-C.T	20
ENSG00000107518-CA-T.A	19
ENSG00000107518-CA-T.T	40
ENSG00000107518-CG-T.T	28
ENSG00000107518-CT-A.A	20
ENSG00000107518-CT-A.G	76
ENSG00000107518-CT-C.G	43
ENSG00000107518-CT-G.G	70
ENSG00000107518-CT-T.A	32
ENSG00000107518-CT-T.C	20
ENSG00000107518-CT-T.G	39
ENSG00000107518-CT-T.T	23
ENSG00000107518-TA-T.T	23
ENSG00000107518-TC-A.A	25
ENSG00000107518-TC-A.G	20
ENSG00000107518-TC-C.T	21
ENSG00000107518-TG-C.T	19
ENSG00000107518-TG-T.T	21
ENSG00000107611-CT-A.G	37
ENSG00000107736-CT-A.G	24
ENSG00000107736-CT-G.G	24
ENSG00000108001-CT-A.G	28
ENSG00000108001-CT-G.G	27
ENSG00000108018-CA-A.A	28
ENSG00000108018-CA-C.T	30
ENSG00000108018-CA-G.A	24
ENSG00000108018-CA-T.C	19
ENSG00000108018-CA-T.T	28
ENSG00000108018-CG-T.T	27
ENSG00000108018-CT-A.A	22
ENSG00000108018-CT-A.G	88
ENSG00000108018-CT-C.G	47
ENSG00000108018-CT-G.G	65
ENSG00000108018-CT-T.A	33
ENSG00000108018-CT-T.G	35
ENSG00000108018-CT-T.T	40
ENSG00000108018-TC-A.A	20
ENSG00000108684-CA-A.A	22
ENSG00000108684-CA-C.A	24
ENSG00000108684-CA-C.C	28
ENSG00000108684-CA-C.T	24
ENSG00000108684-CA-G.A	19
ENSG00000108684-CA-G.T	30
ENSG00000108684-CA-T.A	26
ENSG00000108684-CA-T.C	19
ENSG00000108684-CA-T.T	35
ENSG00000108684-CG-T.A	19
ENSG00000108684-CG-T.T	28
ENSG00000108684-CT-A.A	20
ENSG00000108684-CT-A.G	97
ENSG00000108684-CT-C.A	22
ENSG00000108684-CT-C.C	27
ENSG00000108684-CT-C.G	80
ENSG00000108684-CT-C.T	21
ENSG00000108684-CT-G.A	33
ENSG00000108684-CT-G.C	29
ENSG00000108684-CT-G.G	88
ENSG00000108684-CT-T.A	38
ENSG00000108684-CT-T.C	37
ENSG00000108684-CT-T.G	39
ENSG00000108684-CT-T.T	38
ENSG00000108684-TC-A.A	20
ENSG00000108684-TC-A.G	23
ENSG00000108684-TC-A.T	20
ENSG00000108684-TC-C.C	25
ENSG00000108684-TC-C.T	19
ENSG00000109339-CT-A.G	29
ENSG00000109339-CT-C.G	20
ENSG00000109339-CT-G.G	22
ENSG00000109339-CT-T.A	19
ENSG00000109452-CG-T.T	23
ENSG00000109452-CT-C.A	19
ENSG00000109452-CT-T.A	28
ENSG00000109452-CT-T.T	19
ENSG00000109684-CT-A.G	22
ENSG00000110076-CT-G.G	19
ENSG00000110693-CT-A.G	27
ENSG00000111058-CT-A.G	31
ENSG00000111058-CT-G.G	20
ENSG00000111218-CT-A.G	20
ENSG00000111249-CT-A.G	44
ENSG00000111249-CT-C.G	33
ENSG00000111249-CT-G.G	43
ENSG00000111452-CT-A.G	63
ENSG00000111452-CT-C.G	48
ENSG00000111452-CT-G.G	57
ENSG00000111452-CT-T.G	28
ENSG00000111700-CA-T.T	23
ENSG00000111700-CT-A.G	23
ENSG00000111700-CT-T.A	19
ENSG00000111728-CT-A.G	44
ENSG00000111728-CT-G.G	36
ENSG00000112137-CT-A.G	33
ENSG00000112137-CT-C.G	21
ENSG00000112137-CT-G.G	26
ENSG00000112182-CT-A.G	29
ENSG00000112182-CT-G.G	23
ENSG00000112232-CA-A.A	30
ENSG00000112232-CA-A.C	19
ENSG00000112232-CA-A.T	27
ENSG00000112232-CA-C.A	20
ENSG00000112232-CA-C.T	26
ENSG00000112232-CA-T.A	34
ENSG00000112232-CA-T.T	42
ENSG00000112232-CG-T.A	19
ENSG00000112232-CG-T.T	21
ENSG00000112232-CT-A.A	23
ENSG00000112232-CT-A.G	80
ENSG00000112232-CT-C.A	21
ENSG00000112232-CT-C.G	26
ENSG00000112232-CT-G.A	20
ENSG00000112232-CT-G.G	32
ENSG00000112232-CT-T.A	37
ENSG00000112232-CT-T.C	37
ENSG00000112232-CT-T.G	22
ENSG00000112232-CT-T.T	42
ENSG00000112232-TA-A.A	26
ENSG00000112232-TA-A.T	27
ENSG00000112232-TA-C.T	20
ENSG00000112232-TA-T.A	20
ENSG00000112232-TA-T.T	28
ENSG00000112232-TC-A.A	24
ENSG00000112232-TC-A.T	21
ENSG00000112232-TC-T.T	22
ENSG00000112232-TG-C.T	26
ENSG00000112319-CT-A.G	22
ENSG00000112530-CA-T.T	20
ENSG00000112530-CT-A.G	67
ENSG00000112530-CT-C.G	39
ENSG00000112530-CT-G.G	53
ENSG00000112530-CT-T.A	24
ENSG00000112530-CT-T.G	22
ENSG00000112530-CT-T.T	20
ENSG00000112541-CA-C.T	21
ENSG00000112541-CT-A.G	71
ENSG00000112541-CT-C.G	57
ENSG00000112541-CT-G.G	61
ENSG00000112541-CT-T.A	21
ENSG00000112541-CT-T.C	20
ENSG00000112541-CT-T.G	27
ENSG00000112541-CT-T.T	23
ENSG00000112562-CT-A.G	33
ENSG00000112562-CT-C.G	28
ENSG00000112562-CT-G.G	32
ENSG00000112679-CT-G.G	21
ENSG00000112902-CA-C.T	22
ENSG00000112902-CT-A.A	20
ENSG00000112902-CT-A.G	87
ENSG00000112902-CT-C.G	35
ENSG00000112902-CT-G.G	52
ENSG00000112902-CT-T.A	27
ENSG00000112902-CT-T.C	23
ENSG00000112902-CT-T.G	42
ENSG00000112964-CT-A.G	23
ENSG00000112964-CT-G.G	24
ENSG00000113100-CA-A.A	26
ENSG00000113100-CA-T.T	24
ENSG00000113100-CT-A.G	40
ENSG00000113100-CT-C.G	20
ENSG00000113100-CT-G.G	32
ENSG00000113100-CT-T.A	19
ENSG00000113100-CT-T.T	35
ENSG00000113100-TA-A.T	33
ENSG00000113319-CT-A.G	21
ENSG00000113391-TA-T.A	19
ENSG00000113396-CT-A.A	21
ENSG00000113396-CT-A.G	25
ENSG00000113396-CT-G.G	30
ENSG00000113448-CA-T.A	24
ENSG00000113448-CA-T.T	32
ENSG00000113448-CG-T.T	22
ENSG00000113448-CT-A.A	21
ENSG00000113448-CT-A.G	55
ENSG00000113448-CT-A.T	20
ENSG00000113448-CT-C.A	20
ENSG00000113448-CT-C.C	22
ENSG00000113448-CT-G.G	26
ENSG00000113448-CT-T.A	42
ENSG00000113448-CT-T.C	26
ENSG00000113448-CT-T.G	24
ENSG00000113448-CT-T.T	31
ENSG00000113448-TA-T.A	26
ENSG00000113448-TC-A.A	33
ENSG00000113448-TC-A.G	21
ENSG00000113448-TC-A.T	28
ENSG00000113448-TC-G.A	22
ENSG00000113805-CT-A.G	20
ENSG00000114279-CA-C.T	20
ENSG00000114279-CA-T.T	23
ENSG00000114279-CG-T.T	20
ENSG00000114279-CT-A.A	23
ENSG00000114279-CT-A.G	74
ENSG00000114279-CT-C.G	41
ENSG00000114279-CT-G.G	38
ENSG00000114279-CT-T.A	30
ENSG00000114279-CT-T.G	32
ENSG00000114279-CT-T.T	26
ENSG00000114279-TC-T.T	20
ENSG00000114279-TG-C.T	23
ENSG00000114541-CT-A.G	19
ENSG00000114757-CT-A.G	26
ENSG00000114948-CT-A.G	29
ENSG00000115239-CT-A.G	19
ENSG00000115252-CT-A.G	38
ENSG00000115705-CT-A.G	53
ENSG00000115705-CT-C.G	39
ENSG00000115705-CT-G.G	47
ENSG00000115762-CT-A.G	23
ENSG00000115762-CT-G.G	24
ENSG00000115896-CA-A.A	20
ENSG00000115896-CA-A.C	21
ENSG00000115896-CA-A.T	21
ENSG00000115896-CA-C.T	21
ENSG00000115896-CA-T.T	36
ENSG00000115896-CG-T.T	20
ENSG00000115896-CT-A.A	24
ENSG00000115896-CT-A.G	53
ENSG00000115896-CT-C.G	37
ENSG00000115896-CT-C.T	21
ENSG00000115896-CT-G.C	19
ENSG00000115896-CT-G.G	24
ENSG00000115896-CT-T.A	26
ENSG00000115896-CT-T.C	22
ENSG00000115896-CT-T.G	24
ENSG00000115896-CT-T.T	28
ENSG00000115896-TA-A.T	22
ENSG00000115896-TC-A.A	22
ENSG00000115896-TG-C.T	31
ENSG00000116117-CA-T.A	20
ENSG00000116117-CA-T.T	23
ENSG00000116117-CG-T.T	35
ENSG00000116117-CT-A.A	25
ENSG00000116117-CT-A.G	33
ENSG00000116117-CT-C.G	21
ENSG00000116117-CT-T.A	38
ENSG00000116117-CT-T.C	20
ENSG00000116117-CT-T.T	29
ENSG00000116117-TA-A.T	21
ENSG00000116117-TA-T.A	19
ENSG00000116117-TC-A.A	30
ENSG00000116147-CT-A.G	42
ENSG00000116147-CT-C.G	30
ENSG00000116147-CT-G.G	35
ENSG00000116147-CT-T.G	22
ENSG00000116183-CA-T.T	21
ENSG00000116183-CT-A.G	35
ENSG00000116183-CT-C.G	19
ENSG00000116183-CT-G.G	24
ENSG00000116183-CT-T.T	21
ENSG00000116783-CT-A.G	19
ENSG00000116783-CT-G.G	19
ENSG00000117020-CT-A.G	55
ENSG00000117069-CT-A.G	31
ENSG00000117114-CT-A.G	34
ENSG00000117114-CT-G.G	24
ENSG00000117114-CT-T.A	20
ENSG00000117114-TA-A.T	19
ENSG00000117154-CT-A.G	26
ENSG00000117154-CT-G.G	20
ENSG00000118733-CT-A.G	20
ENSG00000118922-CT-A.G	27
ENSG00000119715-CT-A.G	19
ENSG00000119715-CT-C.G	19
ENSG00000119715-CT-G.G	22
ENSG00000119771-CT-A.G	25
ENSG00000119771-CT-C.G	31
ENSG00000119771-CT-G.G	23
ENSG00000120088-CT-A.G	21
ENSG00000120088-CT-G.G	26
ENSG00000120549-CT-A.G	45
ENSG00000120549-CT-C.G	25
ENSG00000120549-CT-G.G	25
ENSG00000120549-CT-T.C	19
ENSG00000120549-CT-T.G	20
ENSG00000120549-TC-A.A	19
ENSG00000120549-TC-A.T	20
ENSG00000120594-CA-T.T	26
ENSG00000120594-CT-A.G	36
ENSG00000120594-CT-G.G	26
ENSG00000120594-CT-T.A	22
ENSG00000120594-CT-T.C	21
ENSG00000120594-CT-T.G	23
ENSG00000120594-CT-T.T	25
ENSG00000120658-CT-A.A	23
ENSG00000120658-CT-A.G	21
ENSG00000120669-CT-A.G	24
ENSG00000121297-CT-A.G	32
ENSG00000121297-CT-C.G	20
ENSG00000121297-CT-G.G	22
ENSG00000121440-CT-A.G	40
ENSG00000121440-CT-C.G	25
ENSG00000121440-CT-G.G	32
ENSG00000121898-CT-A.G	35
ENSG00000121898-CT-C.G	22
ENSG00000121898-CT-G.G	25
ENSG00000121904-CA-T.T	24
ENSG00000121904-CT-A.G	69
ENSG00000121904-CT-C.G	46
ENSG00000121904-CT-G.G	51
ENSG00000121904-CT-T.G	33
ENSG00000121988-CT-A.G	20
ENSG00000122254-CT-G.G	21
ENSG00000122507-CT-A.G	19
ENSG00000122584-CT-A.G	30
ENSG00000122584-CT-G.G	27
ENSG00000122870-CT-A.G	20
ENSG00000123453-CT-A.G	20
ENSG00000124126-CT-G.G	22
ENSG00000124302-CT-A.G	21
ENSG00000124302-CT-C.G	19
ENSG00000124302-CT-G.G	25
ENSG00000124749-CT-A.G	22
ENSG00000125246-CT-A.G	24
ENSG00000126217-CT-A.G	20
ENSG00000126217-CT-G.G	32
ENSG00000126733-CA-A.A	37
ENSG00000126733-CA-T.T	34
ENSG00000126733-CG-T.T	21
ENSG00000126733-CT-A.A	26
ENSG00000126733-CT-A.G	38
ENSG00000126733-CT-A.T	25
ENSG00000126733-CT-G.G	25
ENSG00000126733-CT-T.A	34
ENSG00000126733-CT-T.G	26
ENSG00000126733-CT-T.T	32
ENSG00000126733-TA-A.T	21
ENSG00000126733-TG-C.T	23
ENSG00000127663-CT-A.G	20
ENSG00000127928-CT-A.G	25
ENSG00000127928-CT-T.T	20
ENSG00000128512-CT-A.G	31
ENSG00000128512-CT-G.G	22
ENSG00000128573-CA-T.A	23
ENSG00000128573-CT-A.A	22
ENSG00000128573-CT-A.G	59
ENSG00000128573-CT-C.G	32
ENSG00000128573-CT-G.G	21
ENSG00000128573-CT-T.A	23
ENSG00000128573-CT-T.G	24
ENSG00000128573-CT-T.T	23
ENSG00000128573-TA-A.T	20
ENSG00000128573-TC-A.A	21
ENSG00000128739-CT-C.G	27
ENSG00000128739-CT-G.G	28
ENSG00000128815-CT-A.G	24
ENSG00000128815-CT-G.G	30
ENSG00000128918-CT-A.G	20
ENSG00000129682-CA-T.T	20
ENSG00000129682-CT-A.G	25
ENSG00000129682-CT-G.G	19
ENSG00000129682-CT-T.A	20
ENSG00000129682-CT-T.C	19
ENSG00000129993-CT-A.G	21
ENSG00000129993-CT-C.G	24
ENSG00000129993-CT-G.G	30
ENSG00000130035-CT-A.G	24
ENSG00000130226-CA-A.A	31
ENSG00000130226-CA-A.C	21
ENSG00000130226-CA-C.A	27
ENSG00000130226-CA-C.C	23
ENSG00000130226-CA-C.T	32
ENSG00000130226-CA-G.A	23
ENSG00000130226-CA-G.T	26
ENSG00000130226-CA-T.A	22
ENSG00000130226-CA-T.C	23
ENSG00000130226-CA-T.T	40
ENSG00000130226-CG-T.A	24
ENSG00000130226-CG-T.T	23
ENSG00000130226-CT-A.A	44
ENSG00000130226-CT-A.G	151
ENSG00000130226-CT-A.T	29
ENSG00000130226-CT-C.A	24
ENSG00000130226-CT-C.C	33
ENSG00000130226-CT-C.G	86
ENSG00000130226-CT-C.T	37
ENSG00000130226-CT-G.C	26
ENSG00000130226-CT-G.G	136
ENSG00000130226-CT-G.T	29
ENSG00000130226-CT-T.A	38
ENSG00000130226-CT-T.C	30
ENSG00000130226-CT-T.G	65
ENSG00000130226-CT-T.T	40
ENSG00000130226-TA-T.A	25
ENSG00000130226-TG-C.T	21
ENSG00000130294-CT-A.G	20
ENSG00000130294-CT-G.G	29
ENSG00000130508-CT-A.G	40
ENSG00000130508-CT-C.G	39
ENSG00000130508-CT-G.G	36
ENSG00000130635-CT-A.G	44
ENSG00000130635-CT-C.G	41
ENSG00000130635-CT-G.G	39
ENSG00000131018-CT-A.G	48
ENSG00000131018-CT-C.G	25
ENSG00000131018-CT-G.G	31
ENSG00000131018-CT-T.A	24
ENSG00000131196-CT-A.G	30
ENSG00000131196-CT-C.G	19
ENSG00000131196-CT-G.G	19
ENSG00000131374-CG-T.T	29
ENSG00000131374-CT-A.A	20
ENSG00000131374-CT-A.G	50
ENSG00000131374-CT-C.G	32
ENSG00000131374-CT-G.G	32
ENSG00000131374-CT-T.A	26
ENSG00000131374-CT-T.C	21
ENSG00000131374-CT-T.G	21
ENSG00000131374-CT-T.T	34
ENSG00000131558-CG-T.T	21
ENSG00000131558-CT-T.A	34
ENSG00000131558-CT-T.T	26
ENSG00000132256-CT-A.G	22
ENSG00000132256-CT-G.G	21
ENSG00000132321-CT-A.G	28
ENSG00000132321-CT-G.G	27
ENSG00000132549-CG-T.A	21
ENSG00000132549-CG-T.T	20
ENSG00000132549-CT-A.G	19
ENSG00000132549-CT-T.A	21
ENSG00000132549-CT-T.T	27
ENSG00000132549-TA-A.T	20
ENSG00000132874-CT-A.G	23
ENSG00000132932-CG-T.T	20
ENSG00000132932-CT-A.G	48
ENSG00000132932-CT-C.G	31
ENSG00000132932-CT-C.T	19
ENSG00000132932-CT-G.G	36
ENSG00000132932-CT-T.A	23
ENSG00000132932-CT-T.G	27
ENSG00000132932-CT-T.T	19
ENSG00000132938-CT-A.G	70
ENSG00000132938-CT-C.G	20
ENSG00000132938-CT-G.G	50
ENSG00000132938-CT-T.A	21
ENSG00000132938-CT-T.G	21
ENSG00000132970-CT-A.G	21
ENSG00000133019-CT-A.G	38
ENSG00000133019-CT-G.G	23
ENSG00000133019-CT-T.T	23
ENSG00000133019-TC-A.A	21
ENSG00000133083-CA-T.T	20
ENSG00000133083-CT-A.G	56
ENSG00000133083-CT-C.G	24
ENSG00000133083-CT-G.G	46
ENSG00000133083-CT-T.A	23
ENSG00000133083-CT-T.G	34
ENSG00000133107-CT-G.G	20
ENSG00000133392-CT-A.G	20
ENSG00000133392-CT-G.G	19
ENSG00000133401-CT-A.G	36
ENSG00000133401-CT-C.G	32
ENSG00000133401-CT-G.G	47
ENSG00000133401-CT-T.G	19
ENSG00000133424-CT-A.G	31
ENSG00000133424-CT-C.G	24
ENSG00000133424-CT-G.G	29
ENSG00000133424-CT-T.A	20
ENSG00000133424-CT-T.T	26
ENSG00000133454-CT-A.G	37
ENSG00000133454-CT-C.G	20
ENSG00000133454-CT-G.G	32
ENSG00000133454-CT-T.G	23
ENSG00000133687-CT-A.G	23
ENSG00000133703-CA-A.C	200
ENSG00000133703-CG-C.A	120
ENSG00000133703-CT-A.C	249
ENSG00000133703-TG-C.T	19
ENSG00000133958-CT-C.G	23
ENSG00000134020-CT-A.G	19
ENSG00000134115-CA-A.A	22
ENSG00000134115-CT-A.G	41
ENSG00000134115-CT-G.G	29
ENSG00000134115-CT-T.A	25
ENSG00000134215-CT-A.G	30
ENSG00000134215-CT-C.G	19
ENSG00000134215-CT-T.T	19
ENSG00000134343-CT-A.G	29
ENSG00000134343-CT-G.G	39
ENSG00000134376-CT-A.G	22
ENSG00000134516-CA-T.T	23
ENSG00000134516-CT-A.G	66
ENSG00000134516-CT-C.G	27
ENSG00000134516-CT-G.G	55
ENSG00000134516-CT-T.G	20
ENSG00000134532-CA-T.T	26
ENSG00000134532-CG-T.T	20
ENSG00000134532-CT-A.G	61
ENSG00000134532-CT-C.G	22
ENSG00000134532-CT-G.G	27
ENSG00000134532-CT-T.A	26
ENSG00000134532-CT-T.G	22
ENSG00000134532-CT-T.T	31
ENSG00000134532-TA-A.T	25
ENSG00000134532-TA-T.A	20
ENSG00000134769-CT-A.G	27
ENSG00000134775-CT-A.G	35
ENSG00000134871-CT-A.G	31
ENSG00000134871-CT-G.G	19
ENSG00000135298-CA-A.A	29
ENSG00000135298-CA-A.C	20
ENSG00000135298-CA-A.T	21
ENSG00000135298-CA-C.A	28
ENSG00000135298-CA-C.T	23
ENSG00000135298-CA-G.A	21
ENSG00000135298-CA-T.A	26
ENSG00000135298-CA-T.T	48
ENSG00000135298-CG-T.T	22
ENSG00000135298-CT-A.A	21
ENSG00000135298-CT-A.G	82
ENSG00000135298-CT-A.T	20
ENSG00000135298-CT-C.T	27
ENSG00000135298-CT-G.G	47
ENSG00000135298-CT-T.A	52
ENSG00000135298-CT-T.C	22
ENSG00000135298-CT-T.G	33
ENSG00000135298-CT-T.T	41
ENSG00000135298-TA-A.A	21
ENSG00000135298-TA-A.T	34
ENSG00000135298-TA-T.T	23
ENSG00000135298-TC-A.A	38
ENSG00000135298-TC-A.T	19
ENSG00000135298-TC-T.A	19
ENSG00000135298-TG-C.T	21
ENSG00000135298-TG-T.T	21
ENSG00000135636-CT-A.G	25
ENSG00000135636-CT-C.G	30
ENSG00000135636-CT-G.G	32
ENSG00000135636-CT-T.G	19
ENSG00000135905-CT-A.G	20
ENSG00000135905-CT-G.G	20
ENSG00000136002-CT-A.G	28
ENSG00000136002-CT-C.G	25
ENSG00000136002-CT-G.G	34
ENSG00000136267-CA-T.A	25
ENSG00000136267-CA-T.T	37
ENSG00000136267-CG-T.T	24
ENSG00000136267-CT-A.A	23
ENSG00000136267-CT-A.G	41
ENSG00000136267-CT-C.G	22
ENSG00000136267-CT-G.G	22
ENSG00000136267-CT-T.A	24
ENSG00000136267-CT-T.C	19
ENSG00000136267-CT-T.T	28
ENSG00000136267-TA-A.T	19
ENSG00000136267-TA-T.A	22
ENSG00000136267-TC-A.A	25
ENSG00000136273-CT-A.G	22
ENSG00000136928-CT-A.G	24
ENSG00000136928-CT-C.G	19
ENSG00000136928-CT-G.G	26
ENSG00000136928-CT-T.A	20
ENSG00000137571-CT-G.G	22
ENSG00000137573-CT-A.G	19
ENSG00000137672-CT-A.G	19
ENSG00000137766-CA-T.A	20
ENSG00000137766-CA-T.T	30
ENSG00000137766-CT-A.A	24
ENSG00000137766-CT-A.G	55
ENSG00000137766-CT-C.G	31
ENSG00000137766-CT-G.G	45
ENSG00000137766-CT-T.A	19
ENSG00000137766-CT-T.G	22
ENSG00000137766-CT-T.T	20
ENSG00000137766-TC-A.A	23
ENSG00000137872-CA-C.T	20
ENSG00000137872-CA-T.T	29
ENSG00000137872-CT-A.G	51
ENSG00000137872-CT-C.G	23
ENSG00000137872-CT-G.G	35
ENSG00000137872-CT-T.A	24
ENSG00000137872-CT-T.C	21
ENSG00000137872-CT-T.G	25
ENSG00000137872-CT-T.T	25
ENSG00000137968-CT-A.G	21
ENSG00000138411-CT-A.G	30
ENSG00000138411-CT-G.G	26
ENSG00000138653-CT-A.G	24
ENSG00000138670-CT-T.A	21
ENSG00000138696-CT-A.G	20
ENSG00000138759-CT-A.G	20
ENSG00000138792-CT-A.G	26
ENSG00000138829-CT-A.G	44
ENSG00000138829-CT-G.G	20
ENSG00000139173-CT-T.A	24
ENSG00000139173-TC-A.A	19
ENSG00000139220-CT-A.G	38
ENSG00000139220-CT-C.G	19
ENSG00000139220-CT-T.A	27
ENSG00000139220-CT-T.T	23
ENSG00000139287-CT-A.G	25
ENSG00000139304-CT-A.G	20
ENSG00000139364-CT-A.G	48
ENSG00000139364-CT-C.G	23
ENSG00000139364-CT-G.G	28
ENSG00000139364-CT-T.T	21
ENSG00000139767-CT-C.G	21
ENSG00000139865-CT-G.G	29
ENSG00000139910-CT-A.G	22
ENSG00000139915-CA-A.A	29
ENSG00000139915-CA-A.C	22
ENSG00000139915-CA-A.T	29
ENSG00000139915-CA-C.A	37
ENSG00000139915-CA-C.C	21
ENSG00000139915-CA-C.T	25
ENSG00000139915-CA-G.T	33
ENSG00000139915-CA-T.A	50
ENSG00000139915-CA-T.C	19
ENSG00000139915-CA-T.T	59
ENSG00000139915-CG-T.T	31
ENSG00000139915-CT-A.A	38
ENSG00000139915-CT-A.G	86
ENSG00000139915-CT-A.T	33
ENSG00000139915-CT-C.G	37
ENSG00000139915-CT-C.T	23
ENSG00000139915-CT-G.G	64
ENSG00000139915-CT-G.T	25
ENSG00000139915-CT-T.A	64
ENSG00000139915-CT-T.C	23
ENSG00000139915-CT-T.G	35
ENSG00000139915-CT-T.T	45
ENSG00000139915-TA-A.A	36
ENSG00000139915-TA-A.T	37
ENSG00000139915-TA-T.A	39
ENSG00000139915-TA-T.T	29
ENSG00000139915-TC-A.A	36
ENSG00000139915-TC-A.C	22
ENSG00000139915-TC-A.T	33
ENSG00000139915-TC-C.T	20
ENSG00000139915-TC-T.A	27
ENSG00000139915-TG-C.T	26
ENSG00000140015-CA-T.T	21
ENSG00000140015-CT-A.G	27
ENSG00000140015-CT-G.G	29
ENSG00000140015-CT-T.A	19
ENSG00000140090-CT-A.G	21
ENSG00000140090-CT-C.G	20
ENSG00000140090-CT-G.G	19
ENSG00000140386-CT-A.A	20
ENSG00000140470-CT-A.G	38
ENSG00000140538-CA-C.A	19
ENSG00000140538-CA-T.T	30
ENSG00000140538-CT-A.G	61
ENSG00000140538-CT-C.A	22
ENSG00000140538-CT-C.G	34
ENSG00000140538-CT-G.G	42
ENSG00000140538-CT-T.T	21
ENSG00000140538-TG-C.T	20
ENSG00000140600-CT-A.G	26
ENSG00000140600-CT-C.G	21
ENSG00000140873-CT-A.G	31
ENSG00000140873-CT-G.G	23
ENSG00000140937-CT-A.G	20
ENSG00000140945-CA-A.A	34
ENSG00000140945-CA-A.C	24
ENSG00000140945-CA-C.A	32
ENSG00000140945-CA-C.C	28
ENSG00000140945-CA-C.T	22
ENSG00000140945-CA-G.A	32
ENSG00000140945-CA-T.A	23
ENSG00000140945-CA-T.C	25
ENSG00000140945-CA-T.T	41
ENSG00000140945-CG-T.T	26
ENSG00000140945-CT-A.A	26
ENSG00000140945-CT-A.G	166
ENSG00000140945-CT-A.T	25
ENSG00000140945-CT-C.A	23
ENSG00000140945-CT-C.G	82
ENSG00000140945-CT-C.T	36
ENSG00000140945-CT-G.A	29
ENSG00000140945-CT-G.C	20
ENSG00000140945-CT-G.G	120
ENSG00000140945-CT-G.T	20
ENSG00000140945-CT-T.A	53
ENSG00000140945-CT-T.C	43
ENSG00000140945-CT-T.G	78
ENSG00000140945-CT-T.T	37
ENSG00000140945-TA-A.T	27
ENSG00000140945-TC-A.A	21
ENSG00000140945-TC-A.G	20
ENSG00000140945-TC-A.T	20
ENSG00000140945-TC-C.C	19
ENSG00000140945-TC-C.G	23
ENSG00000140945-TC-C.T	24
ENSG00000140945-TC-G.A	19
ENSG00000140945-TC-G.T	21
ENSG00000140945-TG-C.T	23
ENSG00000140945-TG-T.T	21
ENSG00000141376-CT-A.G	26
ENSG00000141376-CT-C.G	21
ENSG00000141376-CT-G.G	20
ENSG00000141404-CT-A.G	26
ENSG00000141510-CT-A.G	19
ENSG00000141510-CT-C.G	79
ENSG00000141510-CT-G.G	50
ENSG00000141564-CT-A.G	27
ENSG00000141564-CT-C.G	29
ENSG00000141564-CT-G.G	21
ENSG00000141622-CT-A.G	19
ENSG00000141837-CT-A.G	43
ENSG00000141837-CT-C.G	35
ENSG00000141837-CT-G.G	43
ENSG00000142185-CT-A.G	21
ENSG00000142609-CT-A.G	21
ENSG00000142611-CT-A.G	22
ENSG00000142611-CT-C.G	28
ENSG00000142611-CT-G.G	28
ENSG00000143341-CT-A.G	65
ENSG00000143341-CT-G.G	29
ENSG00000143473-CT-A.G	52
ENSG00000143473-CT-G.G	36
ENSG00000143473-CT-T.G	23
ENSG00000143786-CT-A.G	22
ENSG00000143951-CA-T.T	19
ENSG00000143951-CG-T.T	19
ENSG00000143951-CT-A.G	30
ENSG00000143951-CT-C.G	23
ENSG00000143951-CT-G.G	19
ENSG00000143951-CT-T.A	26
ENSG00000144036-CG-T.T	19
ENSG00000144057-CT-A.G	21
ENSG00000144057-CT-G.G	19
ENSG00000144218-CT-A.G	64
ENSG00000144218-CT-C.G	30
ENSG00000144218-CT-G.G	56
ENSG00000144218-CT-T.A	20
ENSG00000144218-CT-T.G	27
ENSG00000144229-CA-A.A	28
ENSG00000144229-CA-A.C	32
ENSG00000144229-CA-A.T	22
ENSG00000144229-CA-C.A	27
ENSG00000144229-CA-C.T	26
ENSG00000144229-CA-G.A	27
ENSG00000144229-CA-G.T	24
ENSG00000144229-CA-T.A	31
ENSG00000144229-CA-T.C	27
ENSG00000144229-CA-T.T	59
ENSG00000144229-CG-T.T	40
ENSG00000144229-CT-A.A	41
ENSG00000144229-CT-A.G	94
ENSG00000144229-CT-A.T	25
ENSG00000144229-CT-C.C	20
ENSG00000144229-CT-C.G	53
ENSG00000144229-CT-C.T	23
ENSG00000144229-CT-G.A	20
ENSG00000144229-CT-G.G	76
ENSG00000144229-CT-T.A	52
ENSG00000144229-CT-T.C	32
ENSG00000144229-CT-T.G	36
ENSG00000144229-CT-T.T	46
ENSG00000144229-TA-A.T	29
ENSG00000144229-TA-C.T	20
ENSG00000144229-TA-G.T	23
ENSG00000144229-TA-T.A	24
ENSG00000144229-TA-T.T	26
ENSG00000144229-TC-A.A	29
ENSG00000144229-TC-A.G	21
ENSG00000144229-TC-C.A	19
ENSG00000144229-TC-C.C	20
ENSG00000144229-TC-C.T	21
ENSG00000144229-TC-G.A	22
ENSG00000144229-TC-T.T	23
ENSG00000144229-TG-C.T	36
ENSG00000144229-TG-T.T	31
ENSG00000144278-CA-A.A	21
ENSG00000144278-CA-G.A	19
ENSG00000144278-CA-T.T	30
ENSG00000144278-CG-T.T	26
ENSG00000144278-CT-A.A	28
ENSG00000144278-CT-A.G	49
ENSG00000144278-CT-C.G	24
ENSG00000144278-CT-G.G	30
ENSG00000144278-CT-T.A	34
ENSG00000144278-CT-T.T	22
ENSG00000144278-TA-A.T	26
ENSG00000144278-TA-T.T	21
ENSG00000144278-TG-T.T	19
ENSG00000144290-CA-T.T	22
ENSG00000144290-CT-A.G	55
ENSG00000144290-CT-C.G	28
ENSG00000144290-CT-G.G	20
ENSG00000144290-CT-T.A	22
ENSG00000144331-CT-A.G	23
ENSG00000144331-CT-G.G	24
ENSG00000144339-CT-A.G	22
ENSG00000144406-CT-A.G	23
ENSG00000144406-CT-G.G	21
ENSG00000144407-CT-A.G	21
ENSG00000144407-CT-G.G	20
ENSG00000144451-CA-A.A	26
ENSG00000144451-CA-A.T	23
ENSG00000144451-CA-C.T	22
ENSG00000144451-CA-T.A	21
ENSG00000144451-CA-T.T	42
ENSG00000144451-CG-T.T	27
ENSG00000144451-CT-A.A	27
ENSG00000144451-CT-A.G	76
ENSG00000144451-CT-A.T	25
ENSG00000144451-CT-C.A	22
ENSG00000144451-CT-C.G	25
ENSG00000144451-CT-C.T	28
ENSG00000144451-CT-G.G	46
ENSG00000144451-CT-T.A	44
ENSG00000144451-CT-T.C	20
ENSG00000144451-CT-T.G	31
ENSG00000144451-CT-T.T	54
ENSG00000144451-TA-A.T	22
ENSG00000144451-TA-T.A	21
ENSG00000144451-TA-T.T	22
ENSG00000144451-TC-A.A	35
ENSG00000144451-TC-A.T	27
ENSG00000144451-TC-T.A	25
ENSG00000144451-TC-T.C	19
ENSG00000144451-TG-C.T	28
ENSG00000144451-TG-T.T	22
ENSG00000144452-CT-A.G	28
ENSG00000144455-CT-A.G	22
ENSG00000144455-CT-T.T	20
ENSG00000144460-CT-A.G	25
ENSG00000144619-CA-A.A	35
ENSG00000144619-CA-A.C	29
ENSG00000144619-CA-A.T	34
ENSG00000144619-CA-C.A	21
ENSG00000144619-CA-C.C	19
ENSG00000144619-CA-C.T	33
ENSG00000144619-CA-G.A	29
ENSG00000144619-CA-G.T	29
ENSG00000144619-CA-T.A	35
ENSG00000144619-CA-T.C	29
ENSG00000144619-CA-T.T	46
ENSG00000144619-CG-T.A	21
ENSG00000144619-CG-T.T	35
ENSG00000144619-CT-A.A	40
ENSG00000144619-CT-A.G	116
ENSG00000144619-CT-A.T	26
ENSG00000144619-CT-C.A	19
ENSG00000144619-CT-C.G	57
ENSG00000144619-CT-C.T	20
ENSG00000144619-CT-G.A	26
ENSG00000144619-CT-G.C	21
ENSG00000144619-CT-G.G	112
ENSG00000144619-CT-G.T	23
ENSG00000144619-CT-T.A	49
ENSG00000144619-CT-T.C	37
ENSG00000144619-CT-T.G	53
ENSG00000144619-CT-T.T	56
ENSG00000144619-TA-A.T	28
ENSG00000144619-TA-C.T	28
ENSG00000144619-TA-T.T	25
ENSG00000144619-TC-A.A	25
ENSG00000144619-TC-A.T	22
ENSG00000144619-TC-C.T	23
ENSG00000144619-TC-G.A	19
ENSG00000144619-TC-G.T	26
ENSG00000144619-TC-T.T	20
ENSG00000144619-TG-C.T	30
ENSG00000144619-TG-T.T	29
ENSG00000144642-CG-T.T	26
ENSG00000144642-CT-A.A	23
ENSG00000144642-CT-A.G	48
ENSG00000144642-CT-G.G	23
ENSG00000144642-CT-T.G	22
ENSG00000144642-CT-T.T	27
ENSG00000144642-TC-A.A	19
ENSG00000144642-TC-A.T	19
ENSG00000144642-TG-C.T	19
ENSG00000144668-CT-A.G	24
ENSG00000144724-CT-A.G	22
ENSG00000144868-CT-A.G	46
ENSG00000144868-CT-C.G	24
ENSG00000144868-CT-G.G	23
ENSG00000145012-CT-T.T	20
ENSG00000145075-CT-A.G	33
ENSG00000145075-CT-C.G	22
ENSG00000145075-CT-G.G	25
ENSG00000145075-CT-T.A	20
ENSG00000145087-CT-A.G	41
ENSG00000145087-CT-C.G	20
ENSG00000145087-CT-G.G	31
ENSG00000145087-CT-T.A	25
ENSG00000145147-CT-A.G	44
ENSG00000145147-CT-C.G	23
ENSG00000145147-CT-G.G	30
ENSG00000145147-CT-T.A	19
ENSG00000145191-CT-A.G	29
ENSG00000145191-CT-C.G	23
ENSG00000145191-CT-G.G	24
ENSG00000145216-CA-T.T	20
ENSG00000145216-CG-T.T	29
ENSG00000145216-CT-A.G	38
ENSG00000145216-CT-C.G	20
ENSG00000145216-CT-G.G	25
ENSG00000145216-CT-T.T	28
ENSG00000145242-CA-T.T	20
ENSG00000145242-CT-A.A	20
ENSG00000145242-CT-A.G	30
ENSG00000145242-CT-G.G	31
ENSG00000145242-CT-T.A	28
ENSG00000145242-CT-T.T	27
ENSG00000145242-TA-A.T	23
ENSG00000145242-TC-A.A	19
ENSG00000145362-CT-A.G	46
ENSG00000145362-CT-C.G	27
ENSG00000145362-CT-G.G	29
ENSG00000145362-CT-T.G	19
ENSG00000145416-CA-A.A	22
ENSG00000145416-CA-A.C	20
ENSG00000145416-CA-A.T	22
ENSG00000145416-CA-C.A	35
ENSG00000145416-CA-G.A	21
ENSG00000145416-CA-T.A	29
ENSG00000145416-CA-T.T	51
ENSG00000145416-CG-T.T	23
ENSG00000145416-CT-A.A	34
ENSG00000145416-CT-A.G	81
ENSG00000145416-CT-A.T	24
ENSG00000145416-CT-C.G	36
ENSG00000145416-CT-G.G	68
ENSG00000145416-CT-G.T	25
ENSG00000145416-CT-T.A	43
ENSG00000145416-CT-T.C	24
ENSG00000145416-CT-T.G	41
ENSG00000145416-CT-T.T	34
ENSG00000145416-TA-A.T	34
ENSG00000145416-TA-C.T	24
ENSG00000145416-TA-T.A	27
ENSG00000145416-TA-T.T	25
ENSG00000145416-TC-A.A	28
ENSG00000145416-TC-A.T	22
ENSG00000145416-TC-C.T	26
ENSG00000145416-TC-T.A	23
ENSG00000145416-TG-C.T	27
ENSG00000145416-TG-T.T	34
ENSG00000145526-CA-A.A	54
ENSG00000145526-CA-A.C	45
ENSG00000145526-CA-A.T	36
ENSG00000145526-CA-C.A	36
ENSG00000145526-CA-C.C	24
ENSG00000145526-CA-C.T	37
ENSG00000145526-CA-G.A	30
ENSG00000145526-CA-G.T	24
ENSG00000145526-CA-T.A	46
ENSG00000145526-CA-T.C	26
ENSG00000145526-CA-T.T	76
ENSG00000145526-CG-A.A	19
ENSG00000145526-CG-T.A	33
ENSG00000145526-CG-T.C	20
ENSG00000145526-CG-T.T	48
ENSG00000145526-CT-A.A	40
ENSG00000145526-CT-A.G	115
ENSG00000145526-CT-A.T	39
ENSG00000145526-CT-C.A	26
ENSG00000145526-CT-C.C	23
ENSG00000145526-CT-C.G	58
ENSG00000145526-CT-C.T	41
ENSG00000145526-CT-G.A	24
ENSG00000145526-CT-G.G	84
ENSG00000145526-CT-G.T	19
ENSG00000145526-CT-T.A	64
ENSG00000145526-CT-T.C	41
ENSG00000145526-CT-T.G	63
ENSG00000145526-CT-T.T	62
ENSG00000145526-TA-A.A	29
ENSG00000145526-TA-A.T	58
ENSG00000145526-TA-C.C	21
ENSG00000145526-TA-C.T	50
ENSG00000145526-TA-G.T	32
ENSG00000145526-TA-T.A	48
ENSG00000145526-TA-T.T	37
ENSG00000145526-TC-A.A	50
ENSG00000145526-TC-A.G	25
ENSG00000145526-TC-A.T	37
ENSG00000145526-TC-C.A	19
ENSG00000145526-TC-C.C	22
ENSG00000145526-TC-C.T	37
ENSG00000145526-TC-G.A	34
ENSG00000145526-TC-G.T	28
ENSG00000145526-TC-T.A	29
ENSG00000145526-TC-T.T	41
ENSG00000145526-TG-A.T	21
ENSG00000145526-TG-C.T	30
ENSG00000145526-TG-T.T	40
ENSG00000145536-CT-A.G	48
ENSG00000145536-CT-C.G	32
ENSG00000145536-CT-G.G	29
ENSG00000145536-CT-T.G	19
ENSG00000145743-CT-T.A	21
ENSG00000145808-CT-A.G	26
ENSG00000145808-CT-T.A	21
ENSG00000145934-CA-A.T	19
ENSG00000145934-CA-C.T	20
ENSG00000145934-CA-G.A	19
ENSG00000145934-CA-G.T	20
ENSG00000145934-CA-T.A	26
ENSG00000145934-CA-T.T	39
ENSG00000145934-CG-T.T	19
ENSG00000145934-CT-A.A	31
ENSG00000145934-CT-A.G	131
ENSG00000145934-CT-A.T	22
ENSG00000145934-CT-C.C	19
ENSG00000145934-CT-C.G	75
ENSG00000145934-CT-G.A	21
ENSG00000145934-CT-G.C	23
ENSG00000145934-CT-G.G	87
ENSG00000145934-CT-T.A	31
ENSG00000145934-CT-T.G	69
ENSG00000145934-CT-T.T	28
ENSG00000145934-TA-T.T	25
ENSG00000145934-TC-A.A	23
ENSG00000145934-TC-A.T	21
ENSG00000145934-TC-T.T	29
ENSG00000145934-TG-C.T	28
ENSG00000145982-CT-T.T	19
ENSG00000145996-CT-T.A	24
ENSG00000146090-CT-A.G	20
ENSG00000146090-CT-G.G	23
ENSG00000146143-CA-T.T	20
ENSG00000146143-CT-A.G	27
ENSG00000146143-CT-G.G	24
ENSG00000146143-CT-T.A	19
ENSG00000146555-CA-T.A	21
ENSG00000146555-CG-T.T	25
ENSG00000146555-CT-A.G	100
ENSG00000146555-CT-C.A	19
ENSG00000146555-CT-C.C	23
ENSG00000146555-CT-C.G	57
ENSG00000146555-CT-G.A	22
ENSG00000146555-CT-G.G	68
ENSG00000146555-CT-T.A	32
ENSG00000146555-CT-T.C	23
ENSG00000146555-CT-T.G	49
ENSG00000146555-CT-T.T	26
ENSG00000146592-CT-A.G	42
ENSG00000146592-CT-C.G	21
ENSG00000146592-CT-G.G	24
ENSG00000146938-CA-C.T	20
ENSG00000146938-CT-A.G	52
ENSG00000146938-CT-C.G	24
ENSG00000146938-CT-G.G	31
ENSG00000146938-CT-T.A	19
ENSG00000146938-CT-T.G	21
ENSG00000146950-CT-G.G	19
ENSG00000147202-CA-T.A	19
ENSG00000147202-CT-A.G	25
ENSG00000147202-CT-C.T	22
ENSG00000147202-CT-G.G	33
ENSG00000147202-CT-T.A	24
ENSG00000147202-CT-T.T	26
ENSG00000147202-TC-A.A	24
ENSG00000147246-CA-T.T	30
ENSG00000147246-CT-A.G	28
ENSG00000147481-CA-A.A	23
ENSG00000147481-CA-A.C	31
ENSG00000147481-CA-A.T	21
ENSG00000147481-CA-C.C	20
ENSG00000147481-CA-C.T	19
ENSG00000147481-CA-G.A	19
ENSG00000147481-CA-T.A	29
ENSG00000147481-CA-T.C	21
ENSG00000147481-CA-T.T	38
ENSG00000147481-CG-T.A	20
ENSG00000147481-CG-T.T	40
ENSG00000147481-CT-A.A	31
ENSG00000147481-CT-A.G	78
ENSG00000147481-CT-A.T	19
ENSG00000147481-CT-C.C	19
ENSG00000147481-CT-C.G	30
ENSG00000147481-CT-C.T	26
ENSG00000147481-CT-G.A	20
ENSG00000147481-CT-G.G	62
ENSG00000147481-CT-G.T	29
ENSG00000147481-CT-T.A	49
ENSG00000147481-CT-T.C	32
ENSG00000147481-CT-T.G	39
ENSG00000147481-CT-T.T	39
ENSG00000147481-TA-A.A	20
ENSG00000147481-TA-A.T	31
ENSG00000147481-TA-T.A	21
ENSG00000147481-TA-T.T	28
ENSG00000147481-TC-A.A	30
ENSG00000147481-TC-A.T	24
ENSG00000147481-TC-C.T	28
ENSG00000147481-TC-G.A	19
ENSG00000147481-TC-T.T	26
ENSG00000147481-TG-C.T	29
ENSG00000147481-TG-T.T	22
ENSG00000147485-CA-T.T	19
ENSG00000147485-CT-A.G	56
ENSG00000147485-CT-C.G	32
ENSG00000147485-CT-G.G	43
ENSG00000147485-CT-T.A	21
ENSG00000147485-CT-T.G	22
ENSG00000147485-TC-A.A	19
ENSG00000147488-CT-A.G	26
ENSG00000147647-CT-A.G	22
ENSG00000147647-CT-G.G	19
ENSG00000147724-CT-A.G	44
ENSG00000147724-CT-C.G	33
ENSG00000147724-CT-G.G	27
ENSG00000147724-CT-T.T	21
ENSG00000147799-CT-G.G	20
ENSG00000148053-CT-A.G	21
ENSG00000148219-CA-A.A	22
ENSG00000148219-CA-A.C	22
ENSG00000148219-CA-A.T	20
ENSG00000148219-CA-C.A	25
ENSG00000148219-CA-C.C	19
ENSG00000148219-CA-C.T	23
ENSG00000148219-CA-T.A	22
ENSG00000148219-CA-T.T	35
ENSG00000148219-CG-T.T	20
ENSG00000148219-CT-A.A	19
ENSG00000148219-CT-A.G	80
ENSG00000148219-CT-A.T	21
ENSG00000148219-CT-C.A	21
ENSG00000148219-CT-C.G	42
ENSG00000148219-CT-C.T	24
ENSG00000148219-CT-G.A	24
ENSG00000148219-CT-G.G	57
ENSG00000148219-CT-T.A	33
ENSG00000148219-CT-T.C	41
ENSG00000148219-CT-T.G	34
ENSG00000148219-CT-T.T	37
ENSG00000148219-TA-T.T	19
ENSG00000148219-TC-A.A	19
ENSG00000148219-TC-A.G	19
ENSG00000148219-TC-C.C	22
ENSG00000148219-TC-C.T	34
ENSG00000148219-TG-C.T	22
ENSG00000148408-CT-A.G	35
ENSG00000148408-CT-C.G	26
ENSG00000148408-CT-G.G	51
ENSG00000148488-CT-A.G	22
ENSG00000148498-CT-T.A	23
ENSG00000148513-CT-A.G	37
ENSG00000148513-CT-C.G	19
ENSG00000148513-CT-G.G	26
ENSG00000148655-CT-A.A	22
ENSG00000148655-CT-A.G	49
ENSG00000148655-CT-C.G	19
ENSG00000148655-CT-C.T	19
ENSG00000148655-CT-G.G	37
ENSG00000148655-CT-T.A	28
ENSG00000148655-CT-T.C	23
ENSG00000148655-CT-T.T	21
ENSG00000148655-TA-A.T	19
ENSG00000148680-CT-G.G	20
ENSG00000148848-CT-A.G	52
ENSG00000148848-CT-C.G	39
ENSG00000148848-CT-G.G	57
ENSG00000148848-CT-T.G	22
ENSG00000148948-CA-A.A	61
ENSG00000148948-CA-A.C	33
ENSG00000148948-CA-A.T	28
ENSG00000148948-CA-C.A	38
ENSG00000148948-CA-C.C	33
ENSG00000148948-CA-C.T	39
ENSG00000148948-CA-G.A	40
ENSG00000148948-CA-G.T	23
ENSG00000148948-CA-T.A	48
ENSG00000148948-CA-T.C	31
ENSG00000148948-CA-T.T	79
ENSG00000148948-CG-T.A	28
ENSG00000148948-CG-T.C	20
ENSG00000148948-CG-T.T	54
ENSG00000148948-CT-A.A	47
ENSG00000148948-CT-A.C	24
ENSG00000148948-CT-A.G	109
ENSG00000148948-CT-A.T	44
ENSG00000148948-CT-C.A	32
ENSG00000148948-CT-C.G	50
ENSG00000148948-CT-C.T	42
ENSG00000148948-CT-G.A	27
ENSG00000148948-CT-G.C	29
ENSG00000148948-CT-G.G	82
ENSG00000148948-CT-G.T	30
ENSG00000148948-CT-T.A	86
ENSG00000148948-CT-T.C	44
ENSG00000148948-CT-T.G	64
ENSG00000148948-CT-T.T	70
ENSG00000148948-TA-A.C	31
ENSG00000148948-TA-A.T	58
ENSG00000148948-TA-C.A	22
ENSG00000148948-TA-C.T	31
ENSG00000148948-TA-T.A	44
ENSG00000148948-TA-T.T	39
ENSG00000148948-TC-A.A	52
ENSG00000148948-TC-A.C	22
ENSG00000148948-TC-A.G	27
ENSG00000148948-TC-A.T	32
ENSG00000148948-TC-C.A	20
ENSG00000148948-TC-C.G	20
ENSG00000148948-TC-C.T	34
ENSG00000148948-TC-G.A	29
ENSG00000148948-TC-G.T	29
ENSG00000148948-TC-T.A	34
ENSG00000148948-TC-T.C	24
ENSG00000148948-TC-T.T	31
ENSG00000148948-TG-A.T	19
ENSG00000148948-TG-C.T	32
ENSG00000148948-TG-T.T	41
ENSG00000149084-CT-A.G	20
ENSG00000149256-CA-C.T	20
ENSG00000149256-CT-A.A	19
ENSG00000149256-CT-A.G	69
ENSG00000149256-CT-C.A	20
ENSG00000149256-CT-C.G	34
ENSG00000149256-CT-G.A	19
ENSG00000149256-CT-G.G	40
ENSG00000149256-CT-T.A	29
ENSG00000149256-CT-T.C	26
ENSG00000149256-CT-T.G	20
ENSG00000149256-CT-T.T	20
ENSG00000149294-CT-A.G	46
ENSG00000149294-CT-C.G	34
ENSG00000149294-CT-G.G	44
ENSG00000149403-CT-A.G	55
ENSG00000149403-CT-C.G	37
ENSG00000149403-CT-G.G	46
ENSG00000149403-CT-T.G	30
ENSG00000149571-CA-C.T	19
ENSG00000149571-CT-A.G	46
ENSG00000149571-CT-C.G	38
ENSG00000149571-CT-G.G	36
ENSG00000149654-CT-A.G	29
ENSG00000149972-CA-A.A	48
ENSG00000149972-CA-A.C	40
ENSG00000149972-CA-A.T	43
ENSG00000149972-CA-C.A	25
ENSG00000149972-CA-C.T	28
ENSG00000149972-CA-G.A	32
ENSG00000149972-CA-G.T	26
ENSG00000149972-CA-T.A	49
ENSG00000149972-CA-T.C	36
ENSG00000149972-CA-T.T	72
ENSG00000149972-CG-T.A	26
ENSG00000149972-CG-T.T	47
ENSG00000149972-CT-A.A	44
ENSG00000149972-CT-A.C	24
ENSG00000149972-CT-A.G	112
ENSG00000149972-CT-A.T	34
ENSG00000149972-CT-C.A	25
ENSG00000149972-CT-C.G	63
ENSG00000149972-CT-C.T	35
ENSG00000149972-CT-G.A	26
ENSG00000149972-CT-G.C	20
ENSG00000149972-CT-G.G	80
ENSG00000149972-CT-G.T	31
ENSG00000149972-CT-T.A	73
ENSG00000149972-CT-T.C	37
ENSG00000149972-CT-T.G	46
ENSG00000149972-CT-T.T	62
ENSG00000149972-TA-A.A	32
ENSG00000149972-TA-A.T	49
ENSG00000149972-TA-C.T	27
ENSG00000149972-TA-T.A	31
ENSG00000149972-TA-T.T	34
ENSG00000149972-TC-A.A	47
ENSG00000149972-TC-A.T	42
ENSG00000149972-TC-C.C	23
ENSG00000149972-TC-C.G	19
ENSG00000149972-TC-C.T	31
ENSG00000149972-TC-G.A	23
ENSG00000149972-TC-G.T	24
ENSG00000149972-TC-T.A	26
ENSG00000149972-TC-T.C	30
ENSG00000149972-TC-T.T	32
ENSG00000149972-TG-C.T	41
ENSG00000149972-TG-T.T	31
ENSG00000150275-CA-A.A	85
ENSG00000150275-CA-A.C	48
ENSG00000150275-CA-A.T	76
ENSG00000150275-CA-C.A	59
ENSG00000150275-CA-C.C	32
ENSG00000150275-CA-C.T	68
ENSG00000150275-CA-G.A	39
ENSG00000150275-CA-G.C	20
ENSG00000150275-CA-G.T	37
ENSG00000150275-CA-T.A	62
ENSG00000150275-CA-T.C	39
ENSG00000150275-CA-T.T	107
ENSG00000150275-CG-A.A	27
ENSG00000150275-CG-A.T	24
ENSG00000150275-CG-T.A	28
ENSG00000150275-CG-T.T	60
ENSG00000150275-CT-A.A	75
ENSG00000150275-CT-A.C	27
ENSG00000150275-CT-A.G	145
ENSG00000150275-CT-A.T	62
ENSG00000150275-CT-C.A	42
ENSG00000150275-CT-C.C	23
ENSG00000150275-CT-C.G	78
ENSG00000150275-CT-C.T	51
ENSG00000150275-CT-G.A	37
ENSG00000150275-CT-G.C	29
ENSG00000150275-CT-G.G	122
ENSG00000150275-CT-G.T	42
ENSG00000150275-CT-T.A	116
ENSG00000150275-CT-T.C	60
ENSG00000150275-CT-T.G	67
ENSG00000150275-CT-T.T	81
ENSG00000150275-TA-A.A	56
ENSG00000150275-TA-A.C	28
ENSG00000150275-TA-A.G	35
ENSG00000150275-TA-A.T	87
ENSG00000150275-TA-C.A	28
ENSG00000150275-TA-C.G	27
ENSG00000150275-TA-C.T	64
ENSG00000150275-TA-G.T	36
ENSG00000150275-TA-T.A	43
ENSG00000150275-TA-T.C	19
ENSG00000150275-TA-T.T	63
ENSG00000150275-TC-A.A	72
ENSG00000150275-TC-A.C	32
ENSG00000150275-TC-A.G	34
ENSG00000150275-TC-A.T	66
ENSG00000150275-TC-C.A	38
ENSG00000150275-TC-C.C	35
ENSG00000150275-TC-C.G	28
ENSG00000150275-TC-C.T	55
ENSG00000150275-TC-G.A	44
ENSG00000150275-TC-G.C	27
ENSG00000150275-TC-G.G	21
ENSG00000150275-TC-G.T	45
ENSG00000150275-TC-T.A	56
ENSG00000150275-TC-T.C	44
ENSG00000150275-TC-T.G	23
ENSG00000150275-TC-T.T	69
ENSG00000150275-TG-A.A	20
ENSG00000150275-TG-A.T	29
ENSG00000150275-TG-C.T	42
ENSG00000150275-TG-G.T	26
ENSG00000150275-TG-T.T	52
ENSG00000150361-CT-A.G	26
ENSG00000150361-CT-G.G	20
ENSG00000150361-CT-T.A	26
ENSG00000150361-CT-T.T	25
ENSG00000150394-CA-A.A	20
ENSG00000150394-CA-A.C	19
ENSG00000150394-CA-A.T	19
ENSG00000150394-CA-C.A	22
ENSG00000150394-CA-C.T	24
ENSG00000150394-CA-T.A	23
ENSG00000150394-CA-T.T	22
ENSG00000150394-CG-T.T	26
ENSG00000150394-CT-A.A	29
ENSG00000150394-CT-A.G	66
ENSG00000150394-CT-A.T	22
ENSG00000150394-CT-C.G	39
ENSG00000150394-CT-C.T	19
ENSG00000150394-CT-G.G	41
ENSG00000150394-CT-T.A	21
ENSG00000150394-CT-T.G	25
ENSG00000150394-CT-T.T	29
ENSG00000150394-TG-C.T	22
ENSG00000150471-CA-A.A	19
ENSG00000150471-CA-T.A	20
ENSG00000150471-CA-T.T	24
ENSG00000150471-CG-T.T	23
ENSG00000150471-CT-A.A	24
ENSG00000150471-CT-A.G	53
ENSG00000150471-CT-C.G	22
ENSG00000150471-CT-G.G	20
ENSG00000150471-CT-T.A	45
ENSG00000150471-CT-T.C	22
ENSG00000150471-CT-T.T	29
ENSG00000150471-TA-T.A	21
ENSG00000150471-TC-A.A	24
ENSG00000150471-TC-A.T	19
ENSG00000150471-TC-G.A	19
ENSG00000150625-CT-A.G	39
ENSG00000150625-CT-C.G	21
ENSG00000150625-CT-G.G	23
ENSG00000150625-CT-T.A	21
ENSG00000150636-CT-A.G	31
ENSG00000150636-CT-T.A	19
ENSG00000150672-CA-A.A	59
ENSG00000150672-CA-A.C	34
ENSG00000150672-CA-A.T	33
ENSG00000150672-CA-C.A	32
ENSG00000150672-CA-C.T	46
ENSG00000150672-CA-G.A	28
ENSG00000150672-CA-G.T	28
ENSG00000150672-CA-T.A	46
ENSG00000150672-CA-T.C	38
ENSG00000150672-CA-T.T	64
ENSG00000150672-CG-A.A	24
ENSG00000150672-CG-T.A	26
ENSG00000150672-CG-T.C	21
ENSG00000150672-CG-T.T	48
ENSG00000150672-CT-A.A	49
ENSG00000150672-CT-A.C	23
ENSG00000150672-CT-A.G	185
[truncated: 3,706 more rows]

## Sheet: Table S3
Significant features (clustering features)
Gene-motif	Frequency
ENSG00000021645-CA-A.A	46
ENSG00000021645-CA-A.C	36
ENSG00000021645-CA-A.T	34
ENSG00000021645-CA-C.A	35
ENSG00000021645-CA-C.C	21
ENSG00000021645-CA-C.T	47
ENSG00000021645-CA-G.A	35
ENSG00000021645-CA-G.C	19
ENSG00000021645-CA-G.T	34
ENSG00000021645-CA-T.A	51
ENSG00000021645-CA-T.C	34
ENSG00000021645-CA-T.T	72
ENSG00000021645-CG-A.A	19
ENSG00000021645-CG-T.A	40
ENSG00000021645-CG-T.C	26
ENSG00000021645-CG-T.T	41
ENSG00000021645-CT-A.A	44
ENSG00000021645-CT-A.C	22
ENSG00000021645-CT-A.G	137
ENSG00000021645-CT-A.T	32
ENSG00000021645-CT-C.A	35
ENSG00000021645-CT-C.C	28
ENSG00000021645-CT-C.G	91
ENSG00000021645-CT-C.T	42
ENSG00000021645-CT-G.A	35
ENSG00000021645-CT-G.C	22
ENSG00000021645-CT-G.G	113
ENSG00000021645-CT-T.A	60
ENSG00000021645-CT-T.C	53
ENSG00000021645-CT-T.G	69
ENSG00000021645-CT-T.T	66
ENSG00000021645-TA-A.A	19
ENSG00000021645-TA-A.C	21
ENSG00000021645-TA-A.G	22
ENSG00000021645-TA-A.T	40
ENSG00000021645-TA-C.C	24
ENSG00000021645-TA-C.T	26
ENSG00000021645-TA-G.G	20
ENSG00000021645-TA-T.A	22
ENSG00000021645-TA-T.T	34
ENSG00000021645-TC-A.A	42
ENSG00000021645-TC-A.G	24
ENSG00000021645-TC-A.T	38
ENSG00000021645-TC-C.C	30
ENSG00000021645-TC-C.G	20
ENSG00000021645-TC-C.T	33
ENSG00000021645-TC-G.C	22
ENSG00000021645-TC-G.G	21
ENSG00000021645-TC-T.C	21
ENSG00000021645-TC-T.T	35
ENSG00000021645-TG-C.T	35
ENSG00000021645-TG-T.T	27
ENSG00000033122-CA-T.A	21
ENSG00000033122-CA-T.T	21
ENSG00000033122-CT-A.G	44
ENSG00000033122-CT-C.G	19
ENSG00000033122-CT-G.G	29
ENSG00000033122-CT-T.A	25
ENSG00000033122-CT-T.G	20
ENSG00000033122-CT-T.T	26
ENSG00000033122-TC-A.A	25
ENSG00000042781-CA-T.T	28
ENSG00000042781-CG-T.T	22
ENSG00000042781-CT-A.G	38
ENSG00000042781-CT-C.G	19
ENSG00000042781-CT-G.G	32
ENSG00000042781-CT-T.A	26
ENSG00000042781-CT-T.G	28
ENSG00000042781-CT-T.T	24
ENSG00000042781-TA-A.T	19
ENSG00000042781-TC-A.A	20
ENSG00000042781-TC-T.A	19
ENSG00000048052-CA-A.A	21
ENSG00000048052-CA-T.A	21
ENSG00000048052-CA-T.C	20
ENSG00000048052-CA-T.T	28
ENSG00000048052-CG-T.T	30
ENSG00000048052-CT-A.G	69
ENSG00000048052-CT-C.G	26
ENSG00000048052-CT-G.A	19
ENSG00000048052-CT-G.G	50
ENSG00000048052-CT-T.A	36
ENSG00000048052-CT-T.G	25
ENSG00000048052-CT-T.T	28
ENSG00000048052-TC-A.A	26
ENSG00000048052-TC-A.T	26
ENSG00000048052-TC-G.A	21
ENSG00000048052-TG-C.T	22
ENSG00000066032-CA-A.A	52
ENSG00000066032-CA-A.C	39
ENSG00000066032-CA-A.T	45
ENSG00000066032-CA-C.A	49
ENSG00000066032-CA-C.C	39
ENSG00000066032-CA-C.T	56
ENSG00000066032-CA-G.A	46
ENSG00000066032-CA-G.T	40
ENSG00000066032-CA-T.A	56
ENSG00000066032-CA-T.C	30
ENSG00000066032-CA-T.T	100
ENSG00000066032-CG-T.A	39
ENSG00000066032-CG-T.T	57
ENSG00000066032-CT-A.A	60
ENSG00000066032-CT-A.C	25
ENSG00000066032-CT-A.G	146
ENSG00000066032-CT-A.T	31
ENSG00000066032-CT-C.A	36
ENSG00000066032-CT-C.C	30
ENSG00000066032-CT-C.G	83
ENSG00000066032-CT-C.T	53
ENSG00000066032-CT-G.A	29
ENSG00000066032-CT-G.C	34
ENSG00000066032-CT-G.G	100
ENSG00000066032-CT-G.T	41
ENSG00000066032-CT-T.A	83
ENSG00000066032-CT-T.C	56
ENSG00000066032-CT-T.G	74
ENSG00000066032-CT-T.T	80
ENSG00000066032-TA-A.A	27
ENSG00000066032-TA-A.G	23
ENSG00000066032-TA-A.T	46
ENSG00000066032-TA-C.C	22
ENSG00000066032-TA-C.T	43
ENSG00000066032-TA-G.T	31
ENSG00000066032-TA-T.A	46
ENSG00000066032-TA-T.G	19
ENSG00000066032-TA-T.T	40
ENSG00000066032-TC-A.A	46
ENSG00000066032-TC-A.G	32
ENSG00000066032-TC-A.T	40
ENSG00000066032-TC-C.C	31
ENSG00000066032-TC-C.T	34
ENSG00000066032-TC-G.A	34
ENSG00000066032-TC-G.C	20
ENSG00000066032-TC-G.T	27
ENSG00000066032-TC-T.A	25
ENSG00000066032-TC-T.C	30
ENSG00000066032-TC-T.T	34
ENSG00000066032-TG-C.T	49
ENSG00000066032-TG-T.T	50
ENSG00000067715-CA-T.T	22
ENSG00000067715-CT-A.G	37
ENSG00000067715-CT-C.G	22
ENSG00000067715-CT-G.G	34
ENSG00000067715-CT-T.A	19
ENSG00000067715-CT-T.T	22
ENSG00000075884-CA-A.A	25
ENSG00000075884-CA-T.T	25
ENSG00000075884-CG-T.T	21
ENSG00000075884-CT-A.A	22
ENSG00000075884-CT-A.G	57
ENSG00000075884-CT-C.G	19
ENSG00000075884-CT-G.G	43
ENSG00000075884-CT-T.A	26
ENSG00000075884-CT-T.C	30
ENSG00000075884-CT-T.G	28
ENSG00000075884-CT-T.T	30
ENSG00000075884-TA-T.A	21
ENSG00000075884-TC-A.A	19
ENSG00000075884-TG-T.T	23
ENSG00000078328-CA-A.A	56
ENSG00000078328-CA-A.C	49
ENSG00000078328-CA-A.T	45
ENSG00000078328-CA-C.A	65
ENSG00000078328-CA-C.C	49
ENSG00000078328-CA-C.T	63
ENSG00000078328-CA-G.A	65
ENSG00000078328-CA-G.C	41
ENSG00000078328-CA-G.T	53
ENSG00000078328-CA-T.A	53
ENSG00000078328-CA-T.C	45
ENSG00000078328-CA-T.T	107
ENSG00000078328-CG-A.A	21
ENSG00000078328-CG-A.T	22
ENSG00000078328-CG-C.T	26
ENSG00000078328-CG-T.A	26
ENSG00000078328-CG-T.T	52
ENSG00000078328-CT-A.A	76
ENSG00000078328-CT-A.C	35
ENSG00000078328-CT-A.G	224
ENSG00000078328-CT-A.T	40
ENSG00000078328-CT-C.A	54
ENSG00000078328-CT-C.C	52
ENSG00000078328-CT-C.G	141
ENSG00000078328-CT-C.T	66
ENSG00000078328-CT-G.A	48
ENSG00000078328-CT-G.C	35
ENSG00000078328-CT-G.G	184
ENSG00000078328-CT-G.T	45
ENSG00000078328-CT-T.A	102
ENSG00000078328-CT-T.C	73
ENSG00000078328-CT-T.G	104
ENSG00000078328-CT-T.T	83
ENSG00000078328-TA-A.A	26
ENSG00000078328-TA-A.C	34
ENSG00000078328-TA-A.T	57
ENSG00000078328-TA-C.A	23
ENSG00000078328-TA-C.C	19
ENSG00000078328-TA-C.G	31
ENSG00000078328-TA-C.T	45
ENSG00000078328-TA-G.T	29
ENSG00000078328-TA-T.A	37
ENSG00000078328-TA-T.C	23
ENSG00000078328-TA-T.T	57
ENSG00000078328-TC-A.A	63
ENSG00000078328-TC-A.C	19
ENSG00000078328-TC-A.G	38
ENSG00000078328-TC-A.T	47
ENSG00000078328-TC-C.A	25
ENSG00000078328-TC-C.C	35
ENSG00000078328-TC-C.G	33
ENSG00000078328-TC-C.T	44
ENSG00000078328-TC-G.A	20
ENSG00000078328-TC-G.C	23
ENSG00000078328-TC-G.G	27
ENSG00000078328-TC-G.T	40
ENSG00000078328-TC-T.A	34
ENSG00000078328-TC-T.C	31
ENSG00000078328-TC-T.G	19
ENSG00000078328-TC-T.T	35
ENSG00000078328-TG-C.G	19
ENSG00000078328-TG-C.T	39
ENSG00000078328-TG-G.T	19
ENSG00000078328-TG-T.T	45
ENSG00000079841-CA-T.T	19
ENSG00000079841-CT-A.G	47
ENSG00000079841-CT-G.G	35
ENSG00000079841-CT-T.A	21
ENSG00000079841-CT-T.T	21
ENSG00000079841-TA-A.T	20
ENSG00000079841-TG-C.T	24
ENSG00000080224-CA-A.A	33
ENSG00000080224-CA-A.C	21
ENSG00000080224-CA-A.T	22
ENSG00000080224-CA-C.A	27
ENSG00000080224-CA-C.C	20
ENSG00000080224-CA-C.T	22
ENSG00000080224-CA-G.T	30
ENSG00000080224-CA-T.A	26
ENSG00000080224-CA-T.C	19
ENSG00000080224-CA-T.T	55
ENSG00000080224-CG-T.A	24
ENSG00000080224-CG-T.T	28
ENSG00000080224-CT-A.A	32
ENSG00000080224-CT-A.G	98
ENSG00000080224-CT-A.T	27
ENSG00000080224-CT-C.G	37
ENSG00000080224-CT-C.T	21
ENSG00000080224-CT-G.G	52
ENSG00000080224-CT-T.A	55
ENSG00000080224-CT-T.C	23
ENSG00000080224-CT-T.G	38
ENSG00000080224-CT-T.T	48
ENSG00000080224-TA-A.C	20
ENSG00000080224-TA-A.T	22
ENSG00000080224-TA-T.A	26
ENSG00000080224-TA-T.T	24
ENSG00000080224-TC-A.A	35
ENSG00000080224-TC-A.G	21
ENSG00000080224-TC-A.T	22
ENSG00000080224-TC-C.T	35
ENSG00000080224-TC-G.T	23
ENSG00000080224-TC-T.T	23
ENSG00000080224-TG-C.T	26
ENSG00000080224-TG-T.T	32
ENSG00000083067-CA-T.T	25
ENSG00000083067-CG-T.T	20
ENSG00000083067-CT-A.A	21
ENSG00000083067-CT-A.G	42
ENSG00000083067-CT-C.G	31
ENSG00000083067-CT-G.G	28
ENSG00000083067-CT-T.A	21
ENSG00000083067-CT-T.G	22
ENSG00000083067-CT-T.T	22
ENSG00000102290-CA-A.A	35
ENSG00000102290-CA-A.C	25
ENSG00000102290-CA-A.T	23
ENSG00000102290-CA-C.A	25
ENSG00000102290-CA-C.C	19
ENSG00000102290-CA-C.T	23
ENSG00000102290-CA-T.A	19
ENSG00000102290-CA-T.T	45
ENSG00000102290-CG-T.T	20
ENSG00000102290-CT-A.A	34
ENSG00000102290-CT-A.G	40
ENSG00000102290-CT-C.A	20
ENSG00000102290-CT-C.G	31
ENSG00000102290-CT-G.G	43
ENSG00000102290-CT-T.A	40
ENSG00000102290-CT-T.C	23
ENSG00000102290-CT-T.G	39
ENSG00000102290-CT-T.T	31
ENSG00000102290-TA-A.A	20
ENSG00000102290-TA-A.G	19
ENSG00000102290-TA-A.T	41
ENSG00000102290-TA-T.A	22
ENSG00000102290-TC-A.T	22
ENSG00000102290-TC-C.T	21
ENSG00000102290-TC-T.A	21
ENSG00000102466-CA-A.A	20
ENSG00000102466-CA-T.T	29
ENSG00000102466-CT-A.A	19
ENSG00000102466-CT-A.G	46
ENSG00000102466-CT-C.G	23
ENSG00000102466-CT-G.G	42
ENSG00000102466-CT-T.A	27
ENSG00000102466-CT-T.G	19
ENSG00000102466-TC-A.A	20
ENSG00000102466-TG-C.T	25
ENSG00000104044-CT-A.G	67
ENSG00000104044-CT-C.G	37
ENSG00000104044-CT-G.G	79
ENSG00000104044-CT-T.G	20
ENSG00000107518-CA-A.T	28
ENSG00000107518-CA-C.T	20
ENSG00000107518-CA-T.A	19
ENSG00000107518-CA-T.T	40
ENSG00000107518-CG-T.T	28
ENSG00000107518-CT-A.A	20
ENSG00000107518-CT-A.G	76
ENSG00000107518-CT-C.G	43
ENSG00000107518-CT-G.G	70
ENSG00000107518-CT-T.A	32
ENSG00000107518-CT-T.C	20
ENSG00000107518-CT-T.G	39
ENSG00000107518-CT-T.T	23
ENSG00000107518-TA-T.T	23
ENSG00000107518-TC-A.A	25
ENSG00000107518-TC-A.G	20
ENSG00000107518-TC-C.T	21
ENSG00000107518-TG-C.T	19
ENSG00000107518-TG-T.T	21
ENSG00000108018-CA-A.A	28
ENSG00000108018-CA-C.T	30
ENSG00000108018-CA-G.A	24
ENSG00000108018-CA-T.C	19
ENSG00000108018-CA-T.T	28
ENSG00000108018-CG-T.T	27
ENSG00000108018-CT-A.A	22
ENSG00000108018-CT-A.G	88
ENSG00000108018-CT-C.G	47
ENSG00000108018-CT-G.G	65
ENSG00000108018-CT-T.A	33
ENSG00000108018-CT-T.G	35
ENSG00000108018-CT-T.T	40
ENSG00000108018-TC-A.A	20
ENSG00000108684-CA-A.A	22
ENSG00000108684-CA-C.A	24
ENSG00000108684-CA-C.C	28
ENSG00000108684-CA-C.T	24
ENSG00000108684-CA-G.A	19
ENSG00000108684-CA-G.T	30
ENSG00000108684-CA-T.A	26
ENSG00000108684-CA-T.C	19
ENSG00000108684-CA-T.T	35
ENSG00000108684-CG-T.A	19
ENSG00000108684-CG-T.T	28
ENSG00000108684-CT-A.A	20
ENSG00000108684-CT-A.G	97
ENSG00000108684-CT-C.A	22
ENSG00000108684-CT-C.C	27
ENSG00000108684-CT-C.G	80
ENSG00000108684-CT-C.T	21
ENSG00000108684-CT-G.A	33
ENSG00000108684-CT-G.C	29
ENSG00000108684-CT-G.G	88
ENSG00000108684-CT-T.A	38
ENSG00000108684-CT-T.C	37
ENSG00000108684-CT-T.G	39
ENSG00000108684-CT-T.T	38
ENSG00000108684-TC-A.A	20
ENSG00000108684-TC-A.G	23
ENSG00000108684-TC-A.T	20
ENSG00000108684-TC-C.C	25
ENSG00000108684-TC-C.T	19
ENSG00000112232-CA-A.A	30
ENSG00000112232-CA-A.C	19
ENSG00000112232-CA-A.T	27
ENSG00000112232-CA-C.A	20
ENSG00000112232-CA-C.T	26
ENSG00000112232-CA-T.A	34
ENSG00000112232-CA-T.T	42
ENSG00000112232-CG-T.A	19
ENSG00000112232-CG-T.T	21
ENSG00000112232-CT-A.A	23
ENSG00000112232-CT-A.G	80
ENSG00000112232-CT-C.A	21
ENSG00000112232-CT-C.G	26
ENSG00000112232-CT-G.A	20
ENSG00000112232-CT-G.G	32
ENSG00000112232-CT-T.A	37
ENSG00000112232-CT-T.C	37
ENSG00000112232-CT-T.G	22
ENSG00000112232-CT-T.T	42
ENSG00000112232-TA-A.A	26
ENSG00000112232-TA-A.T	27
ENSG00000112232-TA-C.T	20
ENSG00000112232-TA-T.A	20
ENSG00000112232-TA-T.T	28
ENSG00000112232-TC-A.A	24
ENSG00000112232-TC-A.T	21
ENSG00000112232-TC-T.T	22
ENSG00000112232-TG-C.T	26
ENSG00000112541-CA-C.T	21
ENSG00000112541-CT-A.G	71
ENSG00000112541-CT-C.G	57
ENSG00000112541-CT-G.G	61
ENSG00000112541-CT-T.A	21
ENSG00000112541-CT-T.C	20
ENSG00000112541-CT-T.G	27
ENSG00000112541-CT-T.T	23
ENSG00000112902-CA-C.T	22
ENSG00000112902-CT-A.A	20
ENSG00000112902-CT-A.G	87
ENSG00000112902-CT-C.G	35
ENSG00000112902-CT-G.G	52
ENSG00000112902-CT-T.A	27
ENSG00000112902-CT-T.C	23
ENSG00000112902-CT-T.G	42
ENSG00000113100-CA-A.A	26
ENSG00000113100-CA-T.T	24
ENSG00000113100-CT-A.G	40
ENSG00000113100-CT-C.G	20
ENSG00000113100-CT-G.G	32
ENSG00000113100-CT-T.A	19
ENSG00000113100-CT-T.T	35
ENSG00000113100-TA-A.T	33
ENSG00000113396-CT-A.A	21
ENSG00000113396-CT-A.G	25
ENSG00000113396-CT-G.G	30
ENSG00000113448-CA-T.A	24
ENSG00000113448-CA-T.T	32
ENSG00000113448-CG-T.T	22
ENSG00000113448-CT-A.A	21
ENSG00000113448-CT-A.G	55
ENSG00000113448-CT-A.T	20
ENSG00000113448-CT-C.A	20
ENSG00000113448-CT-C.C	22
ENSG00000113448-CT-G.G	26
ENSG00000113448-CT-T.A	42
ENSG00000113448-CT-T.C	26
ENSG00000113448-CT-T.G	24
ENSG00000113448-CT-T.T	31
ENSG00000113448-TA-T.A	26
ENSG00000113448-TC-A.A	33
ENSG00000113448-TC-A.G	21
ENSG00000113448-TC-A.T	28
ENSG00000113448-TC-G.A	22
ENSG00000114279-CA-C.T	20
ENSG00000114279-CA-T.T	23
ENSG00000114279-CG-T.T	20
ENSG00000114279-CT-A.A	23
ENSG00000114279-CT-A.G	74
ENSG00000114279-CT-C.G	41
ENSG00000114279-CT-G.G	38
ENSG00000114279-CT-T.A	30
ENSG00000114279-CT-T.G	32
ENSG00000114279-CT-T.T	26
ENSG00000114279-TC-T.T	20
ENSG00000114279-TG-C.T	23
ENSG00000115896-CA-A.A	20
ENSG00000115896-CA-A.C	21
ENSG00000115896-CA-A.T	21
ENSG00000115896-CA-C.T	21
ENSG00000115896-CA-T.T	36
ENSG00000115896-CG-T.T	20
ENSG00000115896-CT-A.A	24
ENSG00000115896-CT-A.G	53
ENSG00000115896-CT-C.G	37
ENSG00000115896-CT-C.T	21
ENSG00000115896-CT-G.C	19
ENSG00000115896-CT-G.G	24
ENSG00000115896-CT-T.A	26
ENSG00000115896-CT-T.C	22
ENSG00000115896-CT-T.G	24
ENSG00000115896-CT-T.T	28
ENSG00000115896-TA-A.T	22
ENSG00000115896-TC-A.A	22
ENSG00000115896-TG-C.T	31
ENSG00000116117-CA-T.A	20
ENSG00000116117-CA-T.T	23
ENSG00000116117-CG-T.T	35
ENSG00000116117-CT-A.A	25
ENSG00000116117-CT-A.G	33
ENSG00000116117-CT-C.G	21
ENSG00000116117-CT-T.A	38
ENSG00000116117-CT-T.C	20
ENSG00000116117-CT-T.T	29
ENSG00000116117-TA-A.T	21
ENSG00000116117-TA-T.A	19
ENSG00000116117-TC-A.A	30
ENSG00000120594-CA-T.T	26
ENSG00000120594-CT-A.G	36
ENSG00000120594-CT-G.G	26
ENSG00000120594-CT-T.A	22
ENSG00000120594-CT-T.C	21
ENSG00000120594-CT-T.G	23
ENSG00000120594-CT-T.T	25
ENSG00000121904-CA-T.T	24
ENSG00000121904-CT-A.G	69
ENSG00000121904-CT-C.G	46
ENSG00000121904-CT-G.G	51
ENSG00000121904-CT-T.G	33
ENSG00000126733-CA-A.A	37
ENSG00000126733-CA-T.T	34
ENSG00000126733-CG-T.T	21
ENSG00000126733-CT-A.A	26
ENSG00000126733-CT-A.G	38
ENSG00000126733-CT-A.T	25
ENSG00000126733-CT-G.G	25
ENSG00000126733-CT-T.A	34
ENSG00000126733-CT-T.G	26
ENSG00000126733-CT-T.T	32
ENSG00000126733-TA-A.T	21
ENSG00000126733-TG-C.T	23
ENSG00000128573-CA-T.A	23
ENSG00000128573-CT-A.A	22
ENSG00000128573-CT-A.G	59
ENSG00000128573-CT-C.G	32
ENSG00000128573-CT-G.G	21
ENSG00000128573-CT-T.A	23
ENSG00000128573-CT-T.G	24
ENSG00000128573-CT-T.T	23
ENSG00000128573-TA-A.T	20
ENSG00000128573-TC-A.A	21
ENSG00000130226-CA-A.A	31
ENSG00000130226-CA-A.C	21
ENSG00000130226-CA-C.A	27
ENSG00000130226-CA-C.C	23
ENSG00000130226-CA-C.T	32
ENSG00000130226-CA-G.A	23
ENSG00000130226-CA-G.T	26
ENSG00000130226-CA-T.A	22
ENSG00000130226-CA-T.C	23
ENSG00000130226-CA-T.T	40
ENSG00000130226-CG-T.A	24
ENSG00000130226-CG-T.T	23
ENSG00000130226-CT-A.A	44
ENSG00000130226-CT-A.G	151
ENSG00000130226-CT-A.T	29
ENSG00000130226-CT-C.A	24
ENSG00000130226-CT-C.C	33
ENSG00000130226-CT-C.G	86
ENSG00000130226-CT-C.T	37
ENSG00000130226-CT-G.C	26
ENSG00000130226-CT-G.G	136
ENSG00000130226-CT-G.T	29
ENSG00000130226-CT-T.A	38
ENSG00000130226-CT-T.C	30
ENSG00000130226-CT-T.G	65
ENSG00000130226-CT-T.T	40
ENSG00000130226-TA-T.A	25
ENSG00000130226-TG-C.T	21
ENSG00000131374-CG-T.T	29
ENSG00000131374-CT-A.A	20
ENSG00000131374-CT-A.G	50
ENSG00000131374-CT-C.G	32
ENSG00000131374-CT-G.G	32
ENSG00000131374-CT-T.A	26
ENSG00000131374-CT-T.C	21
ENSG00000131374-CT-T.G	21
ENSG00000131374-CT-T.T	34
ENSG00000132938-CT-A.G	70
ENSG00000132938-CT-C.G	20
ENSG00000132938-CT-G.G	50
ENSG00000132938-CT-T.A	21
ENSG00000132938-CT-T.G	21
ENSG00000133703-CA-A.C	200
ENSG00000133703-CG-C.A	120
ENSG00000133703-CT-A.C	249
ENSG00000133703-TG-C.T	19
ENSG00000134115-CA-A.A	22
ENSG00000134115-CT-A.G	41
ENSG00000134115-CT-G.G	29
ENSG00000134115-CT-T.A	25
ENSG00000134516-CA-T.T	23
ENSG00000134516-CT-A.G	66
ENSG00000134516-CT-C.G	27
ENSG00000134516-CT-G.G	55
ENSG00000134516-CT-T.G	20
ENSG00000135298-CA-A.A	29
ENSG00000135298-CA-A.C	20
ENSG00000135298-CA-A.T	21
ENSG00000135298-CA-C.A	28
ENSG00000135298-CA-C.T	23
ENSG00000135298-CA-G.A	21
ENSG00000135298-CA-T.A	26
ENSG00000135298-CA-T.T	48
ENSG00000135298-CG-T.T	22
ENSG00000135298-CT-A.A	21
ENSG00000135298-CT-A.G	82
ENSG00000135298-CT-A.T	20
ENSG00000135298-CT-C.T	27
ENSG00000135298-CT-G.G	47
ENSG00000135298-CT-T.A	52
ENSG00000135298-CT-T.C	22
ENSG00000135298-CT-T.G	33
ENSG00000135298-CT-T.T	41
ENSG00000135298-TA-A.A	21
ENSG00000135298-TA-A.T	34
ENSG00000135298-TA-T.T	23
ENSG00000135298-TC-A.A	38
ENSG00000135298-TC-A.T	19
ENSG00000135298-TC-T.A	19
ENSG00000135298-TG-C.T	21
ENSG00000135298-TG-T.T	21
ENSG00000136267-CA-T.A	25
ENSG00000136267-CA-T.T	37
ENSG00000136267-CG-T.T	24
ENSG00000136267-CT-A.A	23
ENSG00000136267-CT-A.G	41
ENSG00000136267-CT-C.G	22
ENSG00000136267-CT-G.G	22
ENSG00000136267-CT-T.A	24
ENSG00000136267-CT-T.C	19
ENSG00000136267-CT-T.T	28
ENSG00000136267-TA-A.T	19
ENSG00000136267-TA-T.A	22
ENSG00000136267-TC-A.A	25
ENSG00000137766-CA-T.A	20
ENSG00000137766-CA-T.T	30
ENSG00000137766-CT-A.A	24
ENSG00000137766-CT-A.G	55
ENSG00000137766-CT-C.G	31
ENSG00000137766-CT-G.G	45
ENSG00000137766-CT-T.A	19
ENSG00000137766-CT-T.G	22
ENSG00000137766-CT-T.T	20
ENSG00000137766-TC-A.A	23
ENSG00000137872-CA-C.T	20
ENSG00000137872-CA-T.T	29
ENSG00000137872-CT-A.G	51
ENSG00000137872-CT-C.G	23
ENSG00000137872-CT-G.G	35
ENSG00000137872-CT-T.A	24
ENSG00000137872-CT-T.C	21
ENSG00000137872-CT-T.G	25
ENSG00000137872-CT-T.T	25
ENSG00000139915-CA-A.A	29
ENSG00000139915-CA-A.C	22
ENSG00000139915-CA-A.T	29
ENSG00000139915-CA-C.A	37
ENSG00000139915-CA-C.C	21
ENSG00000139915-CA-C.T	25
ENSG00000139915-CA-G.T	33
ENSG00000139915-CA-T.A	50
ENSG00000139915-CA-T.C	19
ENSG00000139915-CA-T.T	59
ENSG00000139915-CG-T.T	31
ENSG00000139915-CT-A.A	38
ENSG00000139915-CT-A.G	86
ENSG00000139915-CT-A.T	33
ENSG00000139915-CT-C.G	37
ENSG00000139915-CT-C.T	23
ENSG00000139915-CT-G.G	64
ENSG00000139915-CT-G.T	25
ENSG00000139915-CT-T.A	64
ENSG00000139915-CT-T.C	23
ENSG00000139915-CT-T.G	35
ENSG00000139915-CT-T.T	45
ENSG00000139915-TA-A.A	36
ENSG00000139915-TA-A.T	37
ENSG00000139915-TA-T.A	39
ENSG00000139915-TA-T.T	29
ENSG00000139915-TC-A.A	36
ENSG00000139915-TC-A.C	22
ENSG00000139915-TC-A.T	33
ENSG00000139915-TC-C.T	20
ENSG00000139915-TC-T.A	27
ENSG00000139915-TG-C.T	26
ENSG00000140538-CA-C.A	19
ENSG00000140538-CA-T.T	30
ENSG00000140538-CT-A.G	61
ENSG00000140538-CT-C.A	22
ENSG00000140538-CT-C.G	34
ENSG00000140538-CT-G.G	42
ENSG00000140538-CT-T.T	21
ENSG00000140538-TG-C.T	20
ENSG00000140945-CA-A.A	34
ENSG00000140945-CA-A.C	24
ENSG00000140945-CA-C.A	32
ENSG00000140945-CA-C.C	28
ENSG00000140945-CA-C.T	22
ENSG00000140945-CA-G.A	32
ENSG00000140945-CA-T.A	23
ENSG00000140945-CA-T.C	25
ENSG00000140945-CA-T.T	41
ENSG00000140945-CG-T.T	26
ENSG00000140945-CT-A.A	26
ENSG00000140945-CT-A.G	166
ENSG00000140945-CT-A.T	25
ENSG00000140945-CT-C.A	23
ENSG00000140945-CT-C.G	82
ENSG00000140945-CT-C.T	36
ENSG00000140945-CT-G.A	29
ENSG00000140945-CT-G.C	20
ENSG00000140945-CT-G.G	120
ENSG00000140945-CT-G.T	20
ENSG00000140945-CT-T.A	53
ENSG00000140945-CT-T.C	43
ENSG00000140945-CT-T.G	78
ENSG00000140945-CT-T.T	37
ENSG00000140945-TA-A.T	27
ENSG00000140945-TC-A.A	21
ENSG00000140945-TC-A.G	20
ENSG00000140945-TC-A.T	20
ENSG00000140945-TC-C.C	19
ENSG00000140945-TC-C.G	23
ENSG00000140945-TC-C.T	24
ENSG00000140945-TC-G.A	19
ENSG00000140945-TC-G.T	21
ENSG00000140945-TG-C.T	23
ENSG00000140945-TG-T.T	21
ENSG00000141510-CT-A.G	19
ENSG00000141510-CT-C.G	79
ENSG00000141510-CT-G.G	50
ENSG00000144218-CT-A.G	64
ENSG00000144218-CT-C.G	30
ENSG00000144218-CT-G.G	56
ENSG00000144218-CT-T.A	20
ENSG00000144218-CT-T.G	27
ENSG00000144229-CA-A.A	28
ENSG00000144229-CA-A.C	32
ENSG00000144229-CA-A.T	22
ENSG00000144229-CA-C.A	27
ENSG00000144229-CA-C.T	26
ENSG00000144229-CA-G.A	27
ENSG00000144229-CA-G.T	24
ENSG00000144229-CA-T.A	31
ENSG00000144229-CA-T.C	27
ENSG00000144229-CA-T.T	59
ENSG00000144229-CG-T.T	40
ENSG00000144229-CT-A.A	41
ENSG00000144229-CT-A.G	94
ENSG00000144229-CT-A.T	25
ENSG00000144229-CT-C.C	20
ENSG00000144229-CT-C.G	53
ENSG00000144229-CT-C.T	23
ENSG00000144229-CT-G.A	20
ENSG00000144229-CT-G.G	76
ENSG00000144229-CT-T.A	52
ENSG00000144229-CT-T.C	32
ENSG00000144229-CT-T.G	36
ENSG00000144229-CT-T.T	46
ENSG00000144229-TA-A.T	29
ENSG00000144229-TA-C.T	20
ENSG00000144229-TA-G.T	23
ENSG00000144229-TA-T.A	24
ENSG00000144229-TA-T.T	26
ENSG00000144229-TC-A.A	29
ENSG00000144229-TC-A.G	21
ENSG00000144229-TC-C.A	19
ENSG00000144229-TC-C.C	20
ENSG00000144229-TC-C.T	21
ENSG00000144229-TC-G.A	22
ENSG00000144229-TC-T.T	23
ENSG00000144229-TG-C.T	36
ENSG00000144229-TG-T.T	31
ENSG00000144278-CA-A.A	21
ENSG00000144278-CA-G.A	19
ENSG00000144278-CA-T.T	30
ENSG00000144278-CG-T.T	26
ENSG00000144278-CT-A.A	28
ENSG00000144278-CT-A.G	49
ENSG00000144278-CT-C.G	24
ENSG00000144278-CT-G.G	30
ENSG00000144278-CT-T.A	34
ENSG00000144278-CT-T.T	22
ENSG00000144278-TA-A.T	26
ENSG00000144278-TA-T.T	21
ENSG00000144278-TG-T.T	19
ENSG00000144290-CA-T.T	22
ENSG00000144290-CT-A.G	55
ENSG00000144290-CT-C.G	28
ENSG00000144290-CT-G.G	20
ENSG00000144290-CT-T.A	22
ENSG00000144451-CA-A.A	26
ENSG00000144451-CA-A.T	23
ENSG00000144451-CA-C.T	22
ENSG00000144451-CA-T.A	21
ENSG00000144451-CA-T.T	42
ENSG00000144451-CG-T.T	27
ENSG00000144451-CT-A.A	27
ENSG00000144451-CT-A.G	76
ENSG00000144451-CT-A.T	25
ENSG00000144451-CT-C.A	22
ENSG00000144451-CT-C.G	25
ENSG00000144451-CT-C.T	28
ENSG00000144451-CT-G.G	46
ENSG00000144451-CT-T.A	44
ENSG00000144451-CT-T.C	20
ENSG00000144451-CT-T.G	31
ENSG00000144451-CT-T.T	54
ENSG00000144451-TA-A.T	22
ENSG00000144451-TA-T.A	21
ENSG00000144451-TA-T.T	22
ENSG00000144451-TC-A.A	35
ENSG00000144451-TC-A.T	27
ENSG00000144451-TC-T.A	25
ENSG00000144451-TC-T.C	19
ENSG00000144451-TG-C.T	28
ENSG00000144451-TG-T.T	22
ENSG00000144619-CA-A.A	35
ENSG00000144619-CA-A.C	29
ENSG00000144619-CA-A.T	34
ENSG00000144619-CA-C.A	21
ENSG00000144619-CA-C.C	19
ENSG00000144619-CA-C.T	33
ENSG00000144619-CA-G.A	29
ENSG00000144619-CA-G.T	29
ENSG00000144619-CA-T.A	35
ENSG00000144619-CA-T.C	29
ENSG00000144619-CA-T.T	46
ENSG00000144619-CG-T.A	21
ENSG00000144619-CG-T.T	35
ENSG00000144619-CT-A.A	40
ENSG00000144619-CT-A.G	116
ENSG00000144619-CT-A.T	26
ENSG00000144619-CT-C.A	19
ENSG00000144619-CT-C.G	57
ENSG00000144619-CT-C.T	20
ENSG00000144619-CT-G.A	26
ENSG00000144619-CT-G.C	21
ENSG00000144619-CT-G.G	112
ENSG00000144619-CT-G.T	23
ENSG00000144619-CT-T.A	49
ENSG00000144619-CT-T.C	37
ENSG00000144619-CT-T.G	53
ENSG00000144619-CT-T.T	56
ENSG00000144619-TA-A.T	28
ENSG00000144619-TA-C.T	28
ENSG00000144619-TA-T.T	25
ENSG00000144619-TC-A.A	25
ENSG00000144619-TC-A.T	22
ENSG00000144619-TC-C.T	23
ENSG00000144619-TC-G.A	19
ENSG00000144619-TC-G.T	26
ENSG00000144619-TC-T.T	20
ENSG00000144619-TG-C.T	30
ENSG00000144619-TG-T.T	29
ENSG00000144642-CG-T.T	26
ENSG00000144642-CT-A.A	23
ENSG00000144642-CT-A.G	48
ENSG00000144642-CT-G.G	23
ENSG00000144642-CT-T.G	22
ENSG00000144642-CT-T.T	27
ENSG00000144642-TC-A.A	19
ENSG00000144642-TC-A.T	19
ENSG00000144642-TG-C.T	19
ENSG00000145216-CA-T.T	20
ENSG00000145216-CG-T.T	29
ENSG00000145216-CT-A.G	38
ENSG00000145216-CT-C.G	20
ENSG00000145216-CT-G.G	25
ENSG00000145216-CT-T.T	28
ENSG00000145242-CA-T.T	20
ENSG00000145242-CT-A.A	20
ENSG00000145242-CT-A.G	30
ENSG00000145242-CT-G.G	31
ENSG00000145242-CT-T.A	28
ENSG00000145242-CT-T.T	27
ENSG00000145242-TA-A.T	23
ENSG00000145242-TC-A.A	19
ENSG00000145416-CA-A.A	22
ENSG00000145416-CA-A.C	20
ENSG00000145416-CA-A.T	22
ENSG00000145416-CA-C.A	35
ENSG00000145416-CA-G.A	21
ENSG00000145416-CA-T.A	29
ENSG00000145416-CA-T.T	51
ENSG00000145416-CG-T.T	23
ENSG00000145416-CT-A.A	34
ENSG00000145416-CT-A.G	81
ENSG00000145416-CT-A.T	24
ENSG00000145416-CT-C.G	36
ENSG00000145416-CT-G.G	68
ENSG00000145416-CT-G.T	25
ENSG00000145416-CT-T.A	43
ENSG00000145416-CT-T.C	24
ENSG00000145416-CT-T.G	41
ENSG00000145416-CT-T.T	34
ENSG00000145416-TA-A.T	34
ENSG00000145416-TA-C.T	24
ENSG00000145416-TA-T.A	27
ENSG00000145416-TA-T.T	25
ENSG00000145416-TC-A.A	28
ENSG00000145416-TC-A.T	22
ENSG00000145416-TC-C.T	26
ENSG00000145416-TC-T.A	23
ENSG00000145416-TG-C.T	27
ENSG00000145416-TG-T.T	34
ENSG00000145526-CA-A.A	54
ENSG00000145526-CA-A.C	45
ENSG00000145526-CA-A.T	36
ENSG00000145526-CA-C.A	36
ENSG00000145526-CA-C.C	24
ENSG00000145526-CA-C.T	37
ENSG00000145526-CA-G.A	30
ENSG00000145526-CA-G.T	24
ENSG00000145526-CA-T.A	46
ENSG00000145526-CA-T.C	26
ENSG00000145526-CA-T.T	76
ENSG00000145526-CG-A.A	19
ENSG00000145526-CG-T.A	33
ENSG00000145526-CG-T.C	20
ENSG00000145526-CG-T.T	48
ENSG00000145526-CT-A.A	40
ENSG00000145526-CT-A.G	115
ENSG00000145526-CT-A.T	39
ENSG00000145526-CT-C.A	26
ENSG00000145526-CT-C.C	23
ENSG00000145526-CT-C.G	58
ENSG00000145526-CT-C.T	41
ENSG00000145526-CT-G.A	24
ENSG00000145526-CT-G.G	84
ENSG00000145526-CT-G.T	19
ENSG00000145526-CT-T.A	64
ENSG00000145526-CT-T.C	41
ENSG00000145526-CT-T.G	63
ENSG00000145526-CT-T.T	62
ENSG00000145526-TA-A.A	29
ENSG00000145526-TA-A.T	58
ENSG00000145526-TA-C.C	21
ENSG00000145526-TA-C.T	50
ENSG00000145526-TA-G.T	32
ENSG00000145526-TA-T.A	48
ENSG00000145526-TA-T.T	37
ENSG00000145526-TC-A.A	50
ENSG00000145526-TC-A.G	25
ENSG00000145526-TC-A.T	37
ENSG00000145526-TC-C.A	19
ENSG00000145526-TC-C.C	22
ENSG00000145526-TC-C.T	37
ENSG00000145526-TC-G.A	34
ENSG00000145526-TC-G.T	28
ENSG00000145526-TC-T.A	29
ENSG00000145526-TC-T.T	41
ENSG00000145526-TG-A.T	21
ENSG00000145526-TG-C.T	30
ENSG00000145526-TG-T.T	40
ENSG00000145934-CA-A.T	19
ENSG00000145934-CA-C.T	20
ENSG00000145934-CA-G.A	19
ENSG00000145934-CA-G.T	20
ENSG00000145934-CA-T.A	26
ENSG00000145934-CA-T.T	39
ENSG00000145934-CG-T.T	19
ENSG00000145934-CT-A.A	31
ENSG00000145934-CT-A.G	131
ENSG00000145934-CT-A.T	22
ENSG00000145934-CT-C.C	19
ENSG00000145934-CT-C.G	75
ENSG00000145934-CT-G.A	21
ENSG00000145934-CT-G.C	23
ENSG00000145934-CT-G.G	87
ENSG00000145934-CT-T.A	31
ENSG00000145934-CT-T.G	69
ENSG00000145934-CT-T.T	28
ENSG00000145934-TA-T.T	25
ENSG00000145934-TC-A.A	23
ENSG00000145934-TC-A.T	21
ENSG00000145934-TC-T.T	29
ENSG00000145934-TG-C.T	28
ENSG00000146555-CA-T.A	21
ENSG00000146555-CG-T.T	25
ENSG00000146555-CT-A.G	100
ENSG00000146555-CT-C.A	19
ENSG00000146555-CT-C.C	23
ENSG00000146555-CT-C.G	57
ENSG00000146555-CT-G.A	22
ENSG00000146555-CT-G.G	68
ENSG00000146555-CT-T.A	32
ENSG00000146555-CT-T.C	23
ENSG00000146555-CT-T.G	49
ENSG00000146555-CT-T.T	26
ENSG00000147202-CA-T.A	19
ENSG00000147202-CT-A.G	25
ENSG00000147202-CT-C.T	22
ENSG00000147202-CT-G.G	33
ENSG00000147202-CT-T.A	24
ENSG00000147202-CT-T.T	26
ENSG00000147202-TC-A.A	24
ENSG00000147481-CA-A.A	23
ENSG00000147481-CA-A.C	31
ENSG00000147481-CA-A.T	21
ENSG00000147481-CA-C.C	20
ENSG00000147481-CA-C.T	19
ENSG00000147481-CA-G.A	19
ENSG00000147481-CA-T.A	29
ENSG00000147481-CA-T.C	21
ENSG00000147481-CA-T.T	38
ENSG00000147481-CG-T.A	20
ENSG00000147481-CG-T.T	40
ENSG00000147481-CT-A.A	31
ENSG00000147481-CT-A.G	78
ENSG00000147481-CT-A.T	19
ENSG00000147481-CT-C.C	19
ENSG00000147481-CT-C.G	30
ENSG00000147481-CT-C.T	26
ENSG00000147481-CT-G.A	20
ENSG00000147481-CT-G.G	62
ENSG00000147481-CT-G.T	29
ENSG00000147481-CT-T.A	49
ENSG00000147481-CT-T.C	32
ENSG00000147481-CT-T.G	39
ENSG00000147481-CT-T.T	39
ENSG00000147481-TA-A.A	20
ENSG00000147481-TA-A.T	31
ENSG00000147481-TA-T.A	21
ENSG00000147481-TA-T.T	28
ENSG00000147481-TC-A.A	30
ENSG00000147481-TC-A.T	24
ENSG00000147481-TC-C.T	28
ENSG00000147481-TC-G.A	19
ENSG00000147481-TC-T.T	26
ENSG00000147481-TG-C.T	29
ENSG00000147481-TG-T.T	22
ENSG00000148219-CA-A.A	22
ENSG00000148219-CA-A.C	22
ENSG00000148219-CA-A.T	20
ENSG00000148219-CA-C.A	25
ENSG00000148219-CA-C.C	19
ENSG00000148219-CA-C.T	23
ENSG00000148219-CA-T.A	22
ENSG00000148219-CA-T.T	35
ENSG00000148219-CG-T.T	20
ENSG00000148219-CT-A.A	19
ENSG00000148219-CT-A.G	80
ENSG00000148219-CT-A.T	21
ENSG00000148219-CT-C.A	21
ENSG00000148219-CT-C.G	42
ENSG00000148219-CT-C.T	24
ENSG00000148219-CT-G.A	24
ENSG00000148219-CT-G.G	57
ENSG00000148219-CT-T.A	33
ENSG00000148219-CT-T.C	41
ENSG00000148219-CT-T.G	34
ENSG00000148219-CT-T.T	37
ENSG00000148219-TA-T.T	19
ENSG00000148219-TC-A.A	19
ENSG00000148219-TC-A.G	19
ENSG00000148219-TC-C.C	22
ENSG00000148219-TC-C.T	34
ENSG00000148219-TG-C.T	22
ENSG00000148655-CT-A.A	22
ENSG00000148655-CT-A.G	49
ENSG00000148655-CT-C.G	19
ENSG00000148655-CT-C.T	19
ENSG00000148655-CT-G.G	37
ENSG00000148655-CT-T.A	28
ENSG00000148655-CT-T.C	23
ENSG00000148655-CT-T.T	21
ENSG00000148655-TA-A.T	19
ENSG00000148948-CA-A.A	61
ENSG00000148948-CA-A.C	33
ENSG00000148948-CA-A.T	28
ENSG00000148948-CA-C.A	38
ENSG00000148948-CA-C.C	33
ENSG00000148948-CA-C.T	39
ENSG00000148948-CA-G.A	40
ENSG00000148948-CA-G.T	23
ENSG00000148948-CA-T.A	48
ENSG00000148948-CA-T.C	31
ENSG00000148948-CA-T.T	79
ENSG00000148948-CG-T.A	28
ENSG00000148948-CG-T.C	20
ENSG00000148948-CG-T.T	54
ENSG00000148948-CT-A.A	47
ENSG00000148948-CT-A.C	24
ENSG00000148948-CT-A.G	109
ENSG00000148948-CT-A.T	44
ENSG00000148948-CT-C.A	32
ENSG00000148948-CT-C.G	50
ENSG00000148948-CT-C.T	42
ENSG00000148948-CT-G.A	27
ENSG00000148948-CT-G.C	29
ENSG00000148948-CT-G.G	82
ENSG00000148948-CT-G.T	30
ENSG00000148948-CT-T.A	86
ENSG00000148948-CT-T.C	44
ENSG00000148948-CT-T.G	64
ENSG00000148948-CT-T.T	70
ENSG00000148948-TA-A.C	31
ENSG00000148948-TA-A.T	58
ENSG00000148948-TA-C.A	22
ENSG00000148948-TA-C.T	31
ENSG00000148948-TA-T.A	44
ENSG00000148948-TA-T.T	39
ENSG00000148948-TC-A.A	52
ENSG00000148948-TC-A.C	22
ENSG00000148948-TC-A.G	27
ENSG00000148948-TC-A.T	32
ENSG00000148948-TC-C.A	20
ENSG00000148948-TC-C.G	20
ENSG00000148948-TC-C.T	34
ENSG00000148948-TC-G.A	29
ENSG00000148948-TC-G.T	29
ENSG00000148948-TC-T.A	34
ENSG00000148948-TC-T.C	24
ENSG00000148948-TC-T.T	31
ENSG00000148948-TG-A.T	19
ENSG00000148948-TG-C.T	32
ENSG00000148948-TG-T.T	41
ENSG00000149256-CA-C.T	20
ENSG00000149256-CT-A.A	19
ENSG00000149256-CT-A.G	69
ENSG00000149256-CT-C.A	20
ENSG00000149256-CT-C.G	34
ENSG00000149256-CT-G.A	19
ENSG00000149256-CT-G.G	40
ENSG00000149256-CT-T.A	29
ENSG00000149256-CT-T.C	26
ENSG00000149256-CT-T.G	20
ENSG00000149256-CT-T.T	20
ENSG00000149972-CA-A.A	48
ENSG00000149972-CA-A.C	40
ENSG00000149972-CA-A.T	43
ENSG00000149972-CA-C.A	25
ENSG00000149972-CA-C.T	28
ENSG00000149972-CA-G.A	32
ENSG00000149972-CA-G.T	26
ENSG00000149972-CA-T.A	49
ENSG00000149972-CA-T.C	36
ENSG00000149972-CA-T.T	72
ENSG00000149972-CG-T.A	26
ENSG00000149972-CG-T.T	47
ENSG00000149972-CT-A.A	44
ENSG00000149972-CT-A.C	24
ENSG00000149972-CT-A.G	112
ENSG00000149972-CT-A.T	34
ENSG00000149972-CT-C.A	25
ENSG00000149972-CT-C.G	63
ENSG00000149972-CT-C.T	35
ENSG00000149972-CT-G.A	26
ENSG00000149972-CT-G.C	20
ENSG00000149972-CT-G.G	80
ENSG00000149972-CT-G.T	31
ENSG00000149972-CT-T.A	73
ENSG00000149972-CT-T.C	37
ENSG00000149972-CT-T.G	46
ENSG00000149972-CT-T.T	62
ENSG00000149972-TA-A.A	32
ENSG00000149972-TA-A.T	49
ENSG00000149972-TA-C.T	27
ENSG00000149972-TA-T.A	31
ENSG00000149972-TA-T.T	34
ENSG00000149972-TC-A.A	47
ENSG00000149972-TC-A.T	42
ENSG00000149972-TC-C.C	23
ENSG00000149972-TC-C.G	19
ENSG00000149972-TC-C.T	31
ENSG00000149972-TC-G.A	23
ENSG00000149972-TC-G.T	24
ENSG00000149972-TC-T.A	26
ENSG00000149972-TC-T.C	30
ENSG00000149972-TC-T.T	32
ENSG00000149972-TG-C.T	41
ENSG00000149972-TG-T.T	31
ENSG00000150275-CA-A.A	85
ENSG00000150275-CA-A.C	48
ENSG00000150275-CA-A.T	76
ENSG00000150275-CA-C.A	59
ENSG00000150275-CA-C.C	32
ENSG00000150275-CA-C.T	68
ENSG00000150275-CA-G.A	39
ENSG00000150275-CA-G.C	20
ENSG00000150275-CA-G.T	37
ENSG00000150275-CA-T.A	62
ENSG00000150275-CA-T.C	39
ENSG00000150275-CA-T.T	107
ENSG00000150275-CG-A.A	27
ENSG00000150275-CG-A.T	24
ENSG00000150275-CG-T.A	28
ENSG00000150275-CG-T.T	60
ENSG00000150275-CT-A.A	75
ENSG00000150275-CT-A.C	27
ENSG00000150275-CT-A.G	145
ENSG00000150275-CT-A.T	62
ENSG00000150275-CT-C.A	42
ENSG00000150275-CT-C.C	23
ENSG00000150275-CT-C.G	78
ENSG00000150275-CT-C.T	51
ENSG00000150275-CT-G.A	37
ENSG00000150275-CT-G.C	29
ENSG00000150275-CT-G.G	122
ENSG00000150275-CT-G.T	42
ENSG00000150275-CT-T.A	116
ENSG00000150275-CT-T.C	60
ENSG00000150275-CT-T.G	67
ENSG00000150275-CT-T.T	81
ENSG00000150275-TA-A.A	56
ENSG00000150275-TA-A.C	28
ENSG00000150275-TA-A.G	35
ENSG00000150275-TA-A.T	87
ENSG00000150275-TA-C.A	28
ENSG00000150275-TA-C.G	27
ENSG00000150275-TA-C.T	64
ENSG00000150275-TA-G.T	36
ENSG00000150275-TA-T.A	43
ENSG00000150275-TA-T.C	19
ENSG00000150275-TA-T.T	63
ENSG00000150275-TC-A.A	72
ENSG00000150275-TC-A.C	32
ENSG00000150275-TC-A.G	34
ENSG00000150275-TC-A.T	66
ENSG00000150275-TC-C.A	38
ENSG00000150275-TC-C.C	35
ENSG00000150275-TC-C.G	28
ENSG00000150275-TC-C.T	55
ENSG00000150275-TC-G.A	44
ENSG00000150275-TC-G.C	27
ENSG00000150275-TC-G.G	21
ENSG00000150275-TC-G.T	45
ENSG00000150275-TC-T.A	56
ENSG00000150275-TC-T.C	44
ENSG00000150275-TC-T.G	23
ENSG00000150275-TC-T.T	69
ENSG00000150275-TG-A.A	20
ENSG00000150275-TG-A.T	29
ENSG00000150275-TG-C.T	42
ENSG00000150275-TG-G.T	26
ENSG00000150275-TG-T.T	52
ENSG00000150394-CA-A.A	20
ENSG00000150394-CA-A.C	19
ENSG00000150394-CA-A.T	19
ENSG00000150394-CA-C.A	22
ENSG00000150394-CA-C.T	24
ENSG00000150394-CA-T.A	23
ENSG00000150394-CA-T.T	22
ENSG00000150394-CG-T.T	26
ENSG00000150394-CT-A.A	29
ENSG00000150394-CT-A.G	66
ENSG00000150394-CT-A.T	22
ENSG00000150394-CT-C.G	39
ENSG00000150394-CT-C.T	19
ENSG00000150394-CT-G.G	41
ENSG00000150394-CT-T.A	21
ENSG00000150394-CT-T.G	25
ENSG00000150394-CT-T.T	29
ENSG00000150394-TG-C.T	22
ENSG00000150471-CA-A.A	19
ENSG00000150471-CA-T.A	20
ENSG00000150471-CA-T.T	24
ENSG00000150471-CG-T.T	23
ENSG00000150471-CT-A.A	24
ENSG00000150471-CT-A.G	53
ENSG00000150471-CT-C.G	22
ENSG00000150471-CT-G.G	20
ENSG00000150471-CT-T.A	45
ENSG00000150471-CT-T.C	22
ENSG00000150471-CT-T.T	29
ENSG00000150471-TA-T.A	21
ENSG00000150471-TC-A.A	24
ENSG00000150471-TC-A.T	19
ENSG00000150471-TC-G.A	19
ENSG00000150672-CA-A.A	59
ENSG00000150672-CA-A.C	34
ENSG00000150672-CA-A.T	33
ENSG00000150672-CA-C.A	32
ENSG00000150672-CA-C.T	46
ENSG00000150672-CA-G.A	28
ENSG00000150672-CA-G.T	28
ENSG00000150672-CA-T.A	46
ENSG00000150672-CA-T.C	38
ENSG00000150672-CA-T.T	64
ENSG00000150672-CG-A.A	24
ENSG00000150672-CG-T.A	26
ENSG00000150672-CG-T.C	21
ENSG00000150672-CG-T.T	48
ENSG00000150672-CT-A.A	49
ENSG00000150672-CT-A.C	23
ENSG00000150672-CT-A.G	185
ENSG00000150672-CT-A.T	45
ENSG00000150672-CT-C.A	36
ENSG00000150672-CT-C.C	26
ENSG00000150672-CT-C.G	105
ENSG00000150672-CT-C.T	46
ENSG00000150672-CT-G.A	32
ENSG00000150672-CT-G.C	33
ENSG00000150672-CT-G.G	103
ENSG00000150672-CT-G.T	34
ENSG00000150672-CT-T.A	84
ENSG00000150672-CT-T.C	42
ENSG00000150672-CT-T.G	71
ENSG00000150672-CT-T.T	76
ENSG00000150672-TA-A.A	40
ENSG00000150672-TA-A.T	55
ENSG00000150672-TA-C.C	29
ENSG00000150672-TA-C.T	35
ENSG00000150672-TA-G.T	26
ENSG00000150672-TA-T.A	36
ENSG00000150672-TA-T.T	38
ENSG00000150672-TC-A.A	53
ENSG00000150672-TC-A.G	34
ENSG00000150672-TC-A.T	37
ENSG00000150672-TC-C.A	29
ENSG00000150672-TC-C.G	22
ENSG00000150672-TC-C.T	35
ENSG00000150672-TC-G.A	33
ENSG00000150672-TC-G.C	19
ENSG00000150672-TC-G.T	30
ENSG00000150672-TC-T.A	42
ENSG00000150672-TC-T.C	35
ENSG00000150672-TC-T.T	35
ENSG00000150672-TG-A.T	19
ENSG00000150672-TG-C.T	51
ENSG00000150672-TG-G.T	23
ENSG00000150672-TG-T.T	36
ENSG00000151067-CT-A.G	58
ENSG00000151067-CT-C.G	43
ENSG00000151067-CT-G.G	58
ENSG00000151067-CT-T.G	25
ENSG00000151322-CA-T.A	22
ENSG00000151322-CA-T.T	26
ENSG00000151322-CT-A.G	70
ENSG00000151322-CT-C.G	39
ENSG00000151322-CT-G.G	45
ENSG00000151322-CT-T.A	24
ENSG00000151322-CT-T.C	19
ENSG00000151322-CT-T.G	31
ENSG00000151322-TA-A.T	20
ENSG00000151322-TA-T.A	22
ENSG00000151474-CA-T.T	19
ENSG00000151474-CT-A.G	73
ENSG00000151474-CT-C.G	49
ENSG00000151474-CT-G.G	73
ENSG00000151474-CT-T.A	23
ENSG00000151474-CT-T.G	37
ENSG00000151474-CT-T.T	20
ENSG00000151789-CA-A.A	29
ENSG00000151789-CA-A.T	21
ENSG00000151789-CA-T.A	37
ENSG00000151789-CA-T.T	35
ENSG00000151789-CG-T.A	21
ENSG00000151789-CG-T.T	28
ENSG00000151789-CT-A.A	36
ENSG00000151789-CT-A.G	72
ENSG00000151789-CT-C.G	33
ENSG00000151789-CT-G.G	49
ENSG00000151789-CT-T.A	41
ENSG00000151789-CT-T.C	26
ENSG00000151789-CT-T.G	22
ENSG00000151789-CT-T.T	53
ENSG00000151789-TA-A.A	19
ENSG00000151789-TA-A.T	22
ENSG00000151789-TA-T.A	21
ENSG00000151789-TA-T.T	26
ENSG00000151789-TC-A.A	30
ENSG00000151789-TC-A.T	22
ENSG00000151789-TC-C.T	22
ENSG00000151789-TC-G.T	22
ENSG00000151789-TC-T.A	24
ENSG00000151789-TG-C.T	31
ENSG00000151789-TG-T.T	23
ENSG00000151952-CA-A.A	24
ENSG00000151952-CA-A.C	23
ENSG00000151952-CA-C.A	24
ENSG00000151952-CA-C.T	23
ENSG00000151952-CA-G.A	31
ENSG00000151952-CA-T.C	21
ENSG00000151952-CA-T.T	37
ENSG00000151952-CG-T.T	22
ENSG00000151952-CT-A.A	31
ENSG00000151952-CT-A.G	109
ENSG00000151952-CT-C.G	66
ENSG00000151952-CT-C.T	20
ENSG00000151952-CT-G.A	22
ENSG00000151952-CT-G.G	81
ENSG00000151952-CT-T.A	42
ENSG00000151952-CT-T.C	37
ENSG00000151952-CT-T.G	54
ENSG00000151952-CT-T.T	30
ENSG00000151952-TC-A.T	22
ENSG00000151952-TC-T.T	20
ENSG00000151952-TG-C.T	21
ENSG00000152061-CG-T.T	19
ENSG00000152061-CT-A.G	26
ENSG00000152061-CT-G.G	19
ENSG00000152061-CT-T.A	32
ENSG00000152061-CT-T.T	26
ENSG00000152061-TA-T.A	21
ENSG00000152061-TC-T.T	21
ENSG00000152208-CA-A.A	48
ENSG00000152208-CA-A.C	28
ENSG00000152208-CA-A.T	19
ENSG00000152208-CA-C.A	24
ENSG00000152208-CA-C.T	23
ENSG00000152208-CA-G.A	24
ENSG00000152208-CA-T.A	26
ENSG00000152208-CA-T.C	26
ENSG00000152208-CA-T.T	52
ENSG00000152208-CG-T.A	27
ENSG00000152208-CG-T.T	43
ENSG00000152208-CT-A.A	45
ENSG00000152208-CT-A.G	104
ENSG00000152208-CT-A.T	25
ENSG00000152208-CT-C.A	22
ENSG00000152208-CT-C.C	19
ENSG00000152208-CT-C.G	47
ENSG00000152208-CT-C.T	25
ENSG00000152208-CT-G.A	24
ENSG00000152208-CT-G.G	67
ENSG00000152208-CT-G.T	20
ENSG00000152208-CT-T.A	66
ENSG00000152208-CT-T.C	33
ENSG00000152208-CT-T.G	44
ENSG00000152208-CT-T.T	56
ENSG00000152208-TA-A.A	30
ENSG00000152208-TA-A.G	22
ENSG00000152208-TA-A.T	46
ENSG00000152208-TA-C.C	19
ENSG00000152208-TA-C.T	23
ENSG00000152208-TA-T.A	30
ENSG00000152208-TA-T.T	28
ENSG00000152208-TC-A.A	39
ENSG00000152208-TC-A.G	22
ENSG00000152208-TC-A.T	42
ENSG00000152208-TC-C.T	19
ENSG00000152208-TC-G.A	28
ENSG00000152208-TC-G.T	27
ENSG00000152208-TC-T.A	29
ENSG00000152208-TC-T.T	29
ENSG00000152208-TG-C.T	27
ENSG00000152208-TG-T.T	21
ENSG00000153707-CA-A.A	53
ENSG00000153707-CA-A.C	43
ENSG00000153707-CA-A.T	31
ENSG00000153707-CA-C.A	40
ENSG00000153707-CA-C.T	39
ENSG00000153707-CA-G.A	23
ENSG00000153707-CA-G.T	20
ENSG00000153707-CA-T.A	46
ENSG00000153707-CA-T.C	36
ENSG00000153707-CA-T.T	65
ENSG00000153707-CG-T.A	32
ENSG00000153707-CG-T.T	54
ENSG00000153707-CT-A.A	50
ENSG00000153707-CT-A.C	21
ENSG00000153707-CT-A.G	120
ENSG00000153707-CT-A.T	24
ENSG00000153707-CT-C.A	27
ENSG00000153707-CT-C.C	21
ENSG00000153707-CT-C.G	61
ENSG00000153707-CT-C.T	38
ENSG00000153707-CT-G.A	30
ENSG00000153707-CT-G.C	24
ENSG00000153707-CT-G.G	76
ENSG00000153707-CT-G.T	25
ENSG00000153707-CT-T.A	77
ENSG00000153707-CT-T.C	54
ENSG00000153707-CT-T.G	41
ENSG00000153707-CT-T.T	71
ENSG00000153707-TA-A.A	32
ENSG00000153707-TA-A.C	25
ENSG00000153707-TA-A.G	23
ENSG00000153707-TA-A.T	34
ENSG00000153707-TA-C.A	20
ENSG00000153707-TA-T.A	40
ENSG00000153707-TA-T.T	33
ENSG00000153707-TC-A.A	58
ENSG00000153707-TC-A.G	33
ENSG00000153707-TC-A.T	49
ENSG00000153707-TC-C.C	23
ENSG00000153707-TC-C.G	24
ENSG00000153707-TC-C.T	29
ENSG00000153707-TC-G.A	31
ENSG00000153707-TC-G.G	19
ENSG00000153707-TC-G.T	23
ENSG00000153707-TC-T.A	36
ENSG00000153707-TC-T.C	25
ENSG00000153707-TC-T.T	38
ENSG00000153707-TG-C.T	35
ENSG00000153707-TG-T.A	19
ENSG00000153707-TG-T.T	35
ENSG00000154162-CA-A.A	38
ENSG00000154162-CA-A.T	24
ENSG00000154162-CA-C.A	26
ENSG00000154162-CA-C.T	21
ENSG00000154162-CA-G.A	19
ENSG00000154162-CA-T.A	33
ENSG00000154162-CA-T.C	25
ENSG00000154162-CA-T.T	48
ENSG00000154162-CG-T.A	21
ENSG00000154162-CG-T.T	42
ENSG00000154162-CT-A.A	48
ENSG00000154162-CT-A.G	82
ENSG00000154162-CT-A.T	25
ENSG00000154162-CT-C.A	23
ENSG00000154162-CT-C.G	50
ENSG00000154162-CT-C.T	29
ENSG00000154162-CT-G.A	20
ENSG00000154162-CT-G.C	28
ENSG00000154162-CT-G.G	65
ENSG00000154162-CT-G.T	23
ENSG00000154162-CT-T.A	73
ENSG00000154162-CT-T.C	38
ENSG00000154162-CT-T.G	46
ENSG00000154162-CT-T.T	44
ENSG00000154162-TA-A.A	24
ENSG00000154162-TA-A.G	20
ENSG00000154162-TA-A.T	38
ENSG00000154162-TA-C.T	21
ENSG00000154162-TA-T.A	35
ENSG00000154162-TA-T.T	24
ENSG00000154162-TC-A.A	43
ENSG00000154162-TC-A.G	24
ENSG00000154162-TC-A.T	34
ENSG00000154162-TC-C.T	26
ENSG00000154162-TC-G.T	24
ENSG00000154162-TC-T.A	32
ENSG00000154162-TC-T.T	30
ENSG00000154162-TG-C.T	26
ENSG00000154162-TG-T.T	31
ENSG00000154654-CA-A.A	26
ENSG00000154654-CA-A.C	21
ENSG00000154654-CA-A.T	24
ENSG00000154654-CA-C.A	20
ENSG00000154654-CA-C.T	26
ENSG00000154654-CA-T.A	27
ENSG00000154654-CA-T.C	21
ENSG00000154654-CA-T.T	47
ENSG00000154654-CG-T.T	24
ENSG00000154654-CT-A.A	31
ENSG00000154654-CT-A.G	62
ENSG00000154654-CT-C.A	25
ENSG00000154654-CT-C.G	51
ENSG00000154654-CT-C.T	20
ENSG00000154654-CT-G.G	50
ENSG00000154654-CT-T.A	44
ENSG00000154654-CT-T.C	20
ENSG00000154654-CT-T.G	28
ENSG00000154654-CT-T.T	22
ENSG00000154654-TA-A.A	21
ENSG00000154654-TA-A.T	21
ENSG00000154654-TA-T.A	27
ENSG00000154654-TA-T.T	22
ENSG00000154654-TC-A.A	37
ENSG00000154654-TC-A.T	19
ENSG00000154975-CA-T.T	21
ENSG00000154975-CT-A.G	57
ENSG00000154975-CT-C.G	28
ENSG00000154975-CT-G.G	37
ENSG00000154975-CT-T.A	23
ENSG00000154975-CT-T.G	30
ENSG00000154975-CT-T.T	24
ENSG00000155052-CA-A.A	42
ENSG00000155052-CA-A.C	31
ENSG00000155052-CA-A.T	32
ENSG00000155052-CA-C.A	28
ENSG00000155052-CA-C.C	24
ENSG00000155052-CA-C.T	36
ENSG00000155052-CA-G.A	20
ENSG00000155052-CA-G.C	22
ENSG00000155052-CA-G.T	30
ENSG00000155052-CA-T.A	34
ENSG00000155052-CA-T.C	26
ENSG00000155052-CA-T.T	68
ENSG00000155052-CG-A.A	19
ENSG00000155052-CG-T.A	21
ENSG00000155052-CG-T.T	29
ENSG00000155052-CT-A.A	32
ENSG00000155052-CT-A.G	95
ENSG00000155052-CT-A.T	25
ENSG00000155052-CT-C.A	21
ENSG00000155052-CT-C.C	26
ENSG00000155052-CT-C.G	56
ENSG00000155052-CT-C.T	35
ENSG00000155052-CT-G.A	19
ENSG00000155052-CT-G.C	21
ENSG00000155052-CT-G.G	68
ENSG00000155052-CT-G.T	23
ENSG00000155052-CT-T.A	58
ENSG00000155052-CT-T.C	38
ENSG00000155052-CT-T.G	47
ENSG00000155052-CT-T.T	61
ENSG00000155052-TA-A.T	41
ENSG00000155052-TA-C.T	29
ENSG00000155052-TA-G.T	19
ENSG00000155052-TA-T.A	26
ENSG00000155052-TA-T.T	28
ENSG00000155052-TC-A.A	31
ENSG00000155052-TC-A.T	27
ENSG00000155052-TC-C.G	24
ENSG00000155052-TC-C.T	24
ENSG00000155052-TC-T.A	27
ENSG00000155052-TG-C.T	40
ENSG00000155052-TG-T.T	26
ENSG00000155093-CA-A.C	20
ENSG00000155093-CA-C.A	21
ENSG00000155093-CA-C.C	19
ENSG00000155093-CG-T.T	21
ENSG00000155093-CT-A.A	24
ENSG00000155093-CT-A.G	125
ENSG00000155093-CT-C.G	101
ENSG00000155093-CT-C.T	21
ENSG00000155093-CT-G.A	19
ENSG00000155093-CT-G.C	21
ENSG00000155093-CT-G.G	83
ENSG00000155093-CT-T.A	25
ENSG00000155093-CT-T.C	21
ENSG00000155093-CT-T.G	42
ENSG00000155093-CT-T.T	28
ENSG00000155093-TC-C.C	19
ENSG00000155093-TC-C.G	20
ENSG00000155093-TC-G.G	21
ENSG00000155816-CA-A.A	20
ENSG00000155816-CA-T.T	28
ENSG00000155816-CT-A.A	22
ENSG00000155816-CT-A.G	74
ENSG00000155816-CT-C.G	56
ENSG00000155816-CT-G.G	63
ENSG00000155816-CT-T.A	24
ENSG00000155816-CT-T.G	36
ENSG00000155816-CT-T.T	26
ENSG00000155849-CG-T.T	22
ENSG00000155849-CT-A.G	64
ENSG00000155849-CT-C.G	34
ENSG00000155849-CT-G.G	54
ENSG00000155849-CT-T.A	23
ENSG00000155849-CT-T.G	31
ENSG00000155849-CT-T.T	23
ENSG00000156103-CA-T.T	30
ENSG00000156103-CT-A.G	40
ENSG00000156103-CT-G.G	22
ENSG00000156103-CT-T.A	19
ENSG00000156103-CT-T.T	22
ENSG00000156103-TC-A.A	20
ENSG00000156395-CA-A.A	19
ENSG00000156395-CA-T.A	24
ENSG00000156395-CA-T.T	25
ENSG00000156395-CT-A.G	78
ENSG00000156395-CT-C.G	41
ENSG00000156395-CT-G.C	21
ENSG00000156395-CT-G.G	45
ENSG00000156395-CT-T.A	21
ENSG00000156395-CT-T.C	19
ENSG00000156395-CT-T.G	25
ENSG00000156395-CT-T.T	19
ENSG00000156395-TG-C.T	24
ENSG00000156687-CA-T.A	21
ENSG00000156687-CA-T.T	31
ENSG00000156687-CT-A.G	32
ENSG00000156687-CT-C.G	23
ENSG00000156687-CT-G.G	41
ENSG00000156687-CT-T.A	28
ENSG00000156687-CT-T.T	21
ENSG00000156687-TC-A.T	22
ENSG00000157168-CA-A.A	28
ENSG00000157168-CA-A.C	23
ENSG00000157168-CA-C.A	32
ENSG00000157168-CA-C.T	28
ENSG00000157168-CA-G.A	20
ENSG00000157168-CA-G.T	21
ENSG00000157168-CA-T.A	28
ENSG00000157168-CA-T.C	20
ENSG00000157168-CA-T.T	44
ENSG00000157168-CG-T.A	24
ENSG00000157168-CG-T.T	32
ENSG00000157168-CT-A.A	27
ENSG00000157168-CT-A.G	94
ENSG00000157168-CT-A.T	34
ENSG00000157168-CT-C.G	36
ENSG00000157168-CT-C.T	19
ENSG00000157168-CT-G.A	19
ENSG00000157168-CT-G.G	64
ENSG00000157168-CT-T.A	43
ENSG00000157168-CT-T.C	25
ENSG00000157168-CT-T.G	35
ENSG00000157168-CT-T.T	46
ENSG00000157168-TA-A.T	29
ENSG00000157168-TA-T.T	22
ENSG00000157168-TC-A.A	21
ENSG00000157168-TC-A.T	22
ENSG00000157168-TC-G.T	23
ENSG00000157168-TG-C.T	22
ENSG00000157168-TG-T.T	22
ENSG00000157445-CA-A.A	20
ENSG00000157445-CA-A.T	22
ENSG00000157445-CA-C.T	27
ENSG00000157445-CA-G.A	29
ENSG00000157445-CA-T.T	34
ENSG00000157445-CG-T.T	20
ENSG00000157445-CT-A.G	91
ENSG00000157445-CT-C.G	48
ENSG00000157445-CT-C.T	24
ENSG00000157445-CT-G.G	89
ENSG00000157445-CT-G.T	24
ENSG00000157445-CT-T.A	32
ENSG00000157445-CT-T.C	33
ENSG00000157445-CT-T.G	36
ENSG00000157445-CT-T.T	27
ENSG00000157445-TA-T.A	20
ENSG00000157445-TG-C.T	21
ENSG00000157680-CA-T.T	23
ENSG00000157680-CT-A.G	62
ENSG00000157680-CT-C.G	29
ENSG00000157680-CT-G.G	33
ENSG00000157680-CT-T.A	24
ENSG00000157680-CT-T.G	25
ENSG00000157680-CT-T.T	21
ENSG00000158258-CA-T.T	29
ENSG00000158258-CG-T.T	23
ENSG00000158258-CT-A.G	70
ENSG00000158258-CT-C.A	20
ENSG00000158258-CT-C.G	34
ENSG00000158258-CT-C.T	22
ENSG00000158258-CT-G.G	45
ENSG00000158258-CT-T.A	27
ENSG00000158258-CT-T.C	26
ENSG00000158258-CT-T.G	25
ENSG00000158258-CT-T.T	21
ENSG00000158258-TC-C.G	21
ENSG00000158258-TC-C.T	20
ENSG00000158258-TG-C.T	27
ENSG00000158321-CA-A.A	20
ENSG00000158321-CA-A.T	21
ENSG00000158321-CA-C.A	21
ENSG00000158321-CA-C.T	28
ENSG00000158321-CA-G.T	21
ENSG00000158321-CA-T.A	19
ENSG00000158321-CA-T.C	21
ENSG00000158321-CA-T.T	31
ENSG00000158321-CG-T.T	36
ENSG00000158321-CT-A.A	28
ENSG00000158321-CT-A.G	104
ENSG00000158321-CT-C.A	19
ENSG00000158321-CT-C.C	22
ENSG00000158321-CT-C.G	49
ENSG00000158321-CT-C.T	25
ENSG00000158321-CT-G.A	25
ENSG00000158321-CT-G.C	21
ENSG00000158321-CT-G.G	90
ENSG00000158321-CT-G.T	23
ENSG00000158321-CT-T.A	36
ENSG00000158321-CT-T.C	38
ENSG00000158321-CT-T.G	45
ENSG00000158321-CT-T.T	36
ENSG00000158321-TA-A.T	31
ENSG00000158321-TA-C.T	21
ENSG00000158321-TA-T.A	27
ENSG00000158321-TA-T.T	21
ENSG00000158321-TC-A.A	45
ENSG00000158321-TC-A.G	25
ENSG00000158321-TC-C.T	21
ENSG00000158321-TC-G.T	21
ENSG00000158321-TC-T.T	22
ENSG00000158321-TG-C.T	24
ENSG00000158321-TG-T.T	21
ENSG00000159216-CA-T.T	22
ENSG00000159216-CT-A.G	31
ENSG00000159216-CT-C.A	19
ENSG00000159216-CT-C.G	20
ENSG00000159216-CT-G.A	24
ENSG00000159216-CT-G.G	33
ENSG00000159216-CT-T.A	21
ENSG00000159216-CT-T.T	23
ENSG00000162670-CA-A.A	23
ENSG00000162670-CA-T.C	19
ENSG00000162670-CA-T.T	39
ENSG00000162670-CG-T.T	19
ENSG00000162670-CT-A.A	19
ENSG00000162670-CT-A.G	47
ENSG00000162670-CT-C.G	22
ENSG00000162670-CT-G.G	33
ENSG00000162670-CT-T.A	37
ENSG00000162670-CT-T.T	25
ENSG00000162670-TA-A.T	19
ENSG00000162670-TA-T.A	26
ENSG00000162670-TA-T.T	24
ENSG00000162670-TC-A.A	19
ENSG00000162670-TC-A.T	23
ENSG00000163116-CA-A.A	19
ENSG00000163116-CA-T.A	19
ENSG00000163116-CA-T.T	34
ENSG00000163116-CG-T.T	19
ENSG00000163116-CT-A.A	21
ENSG00000163116-CT-A.G	47
ENSG00000163116-CT-A.T	19
ENSG00000163116-CT-C.G	32
ENSG00000163116-CT-G.G	33
ENSG00000163116-CT-T.A	39
ENSG00000163116-CT-T.C	28
ENSG00000163116-CT-T.G	25
ENSG00000163116-CT-T.T	32
ENSG00000163116-TA-A.T	22
ENSG00000163116-TA-T.T	20
ENSG00000163116-TC-A.A	25
ENSG00000163116-TC-A.T	29
ENSG00000163116-TC-C.C	19
ENSG00000163288-CT-A.G	31
ENSG00000163288-CT-C.G	20
ENSG00000163288-CT-G.G	42
ENSG00000163288-CT-T.A	23
ENSG00000164418-CA-A.A	24
ENSG00000164418-CA-T.T	38
ENSG00000164418-CG-T.T	21
ENSG00000164418-CT-A.A	30
ENSG00000164418-CT-A.G	58
ENSG00000164418-CT-C.G	20
ENSG00000164418-CT-G.G	31
ENSG00000164418-CT-T.A	43
ENSG00000164418-CT-T.T	21
ENSG00000164418-TA-A.T	26
ENSG00000164418-TA-T.A	27
ENSG00000164418-TC-A.A	25
ENSG00000164418-TC-A.T	21
ENSG00000164418-TC-T.T	19
ENSG00000164418-TG-C.T	26
ENSG00000164418-TG-T.T	24
ENSG00000164796-CA-A.A	31
ENSG00000164796-CA-A.C	41
ENSG00000164796-CA-A.T	45
ENSG00000164796-CA-C.A	28
ENSG00000164796-CA-C.T	24
ENSG00000164796-CA-G.A	21
ENSG00000164796-CA-G.T	22
ENSG00000164796-CA-T.A	53
ENSG00000164796-CA-T.C	26
ENSG00000164796-CA-T.T	61
ENSG00000164796-CG-T.A	28
ENSG00000164796-CG-T.T	47
ENSG00000164796-CT-A.A	40
ENSG00000164796-CT-A.G	77
ENSG00000164796-CT-A.T	33
ENSG00000164796-CT-C.A	21
ENSG00000164796-CT-C.G	47
ENSG00000164796-CT-C.T	30
ENSG00000164796-CT-G.A	22
ENSG00000164796-CT-G.C	19
ENSG00000164796-CT-G.G	68
ENSG00000164796-CT-G.T	19
ENSG00000164796-CT-T.A	71
ENSG00000164796-CT-T.C	40
ENSG00000164796-CT-T.G	50
ENSG00000164796-CT-T.T	67
ENSG00000164796-TA-A.A	23
ENSG00000164796-TA-A.C	19
ENSG00000164796-TA-A.G	21
ENSG00000164796-TA-A.T	55
ENSG00000164796-TA-C.C	19
ENSG00000164796-TA-C.G	21
ENSG00000164796-TA-C.T	29
ENSG00000164796-TA-G.T	26
ENSG00000164796-TA-T.A	39
ENSG00000164796-TA-T.T	36
ENSG00000164796-TC-A.A	49
ENSG00000164796-TC-A.G	19
ENSG00000164796-TC-A.T	31
ENSG00000164796-TC-C.T	40
ENSG00000164796-TC-G.A	34
ENSG00000164796-TC-G.T	21
ENSG00000164796-TC-T.A	29
ENSG00000164796-TC-T.C	21
ENSG00000164796-TC-T.T	30
ENSG00000164796-TG-A.T	24
ENSG00000164796-TG-C.T	29
ENSG00000164796-TG-G.T	26
ENSG00000164796-TG-T.T	35
ENSG00000165084-CA-A.C	19
ENSG00000165084-CA-T.A	20
ENSG00000165084-CA-T.T	26
ENSG00000165084-CG-T.T	21
ENSG00000165084-CT-A.G	54
ENSG00000165084-CT-C.G	30
ENSG00000165084-CT-G.G	39
ENSG00000165084-CT-T.A	31
ENSG00000165084-CT-T.C	22
ENSG00000165084-CT-T.G	19
ENSG00000165084-CT-T.T	25
ENSG00000165084-TC-C.T	19
ENSG00000165084-TG-C.T	24
ENSG00000165323-CA-T.T	23
ENSG00000165323-CT-A.G	58
ENSG00000165323-CT-C.G	26
ENSG00000165323-CT-G.G	34
ENSG00000165323-CT-T.A	24
ENSG00000165323-CT-T.G	29
ENSG00000165323-CT-T.T	20
ENSG00000165379-CA-T.T	23
ENSG00000165379-CT-A.G	41
ENSG00000165379-CT-C.G	23
ENSG00000165379-CT-G.G	31
ENSG00000165379-TA-T.A	21
ENSG00000165379-TC-A.A	25
ENSG00000165379-TG-C.T	19
ENSG00000165973-CA-A.A	31
ENSG00000165973-CA-A.T	20
ENSG00000165973-CA-C.A	25
ENSG00000165973-CA-C.T	30
ENSG00000165973-CA-G.A	26
ENSG00000165973-CA-T.A	22
ENSG00000165973-CA-T.T	47
ENSG00000165973-CG-T.A	23
ENSG00000165973-CG-T.T	22
ENSG00000165973-CT-A.A	25
ENSG00000165973-CT-A.G	81
ENSG00000165973-CT-A.T	21
ENSG00000165973-CT-C.A	31
ENSG00000165973-CT-C.G	39
ENSG00000165973-CT-C.T	32
ENSG00000165973-CT-G.C	21
ENSG00000165973-CT-G.G	49
ENSG00000165973-CT-T.A	35
ENSG00000165973-CT-T.C	23
ENSG00000165973-CT-T.G	31
ENSG00000165973-CT-T.T	38
ENSG00000165973-TA-A.T	24
ENSG00000165973-TA-T.T	19
ENSG00000165973-TC-A.A	40
ENSG00000165973-TC-A.T	23
ENSG00000165973-TC-C.T	26
ENSG00000165973-TG-C.T	29
ENSG00000165973-TG-T.T	20
ENSG00000166206-CT-A.G	68
ENSG00000166206-CT-C.G	44
ENSG00000166206-CT-G.G	52
ENSG00000166206-CT-T.A	20
ENSG00000166206-CT-T.G	32
ENSG00000166206-CT-T.T	26
ENSG00000166206-TA-A.T	19
ENSG00000166748-CA-C.A	21
ENSG00000166748-CA-C.T	33
ENSG00000166748-CA-T.C	19
ENSG00000166748-CA-T.T	46
ENSG00000166748-CG-T.T	34
ENSG00000166748-CT-A.A	25
ENSG00000166748-CT-A.G	76
ENSG00000166748-CT-C.G	31
ENSG00000166748-CT-G.G	57
ENSG00000166748-CT-G.T	20
ENSG00000166748-CT-T.A	27
ENSG00000166748-CT-T.C	19
ENSG00000166748-CT-T.G	31
ENSG00000166748-CT-T.T	35
ENSG00000166748-TC-A.A	23
ENSG00000166748-TC-A.T	19
ENSG00000166748-TG-C.T	21
ENSG00000166748-TG-T.T	20
ENSG00000168702-CA-A.A	71
ENSG00000168702-CA-A.C	55
ENSG00000168702-CA-A.T	56
ENSG00000168702-CA-C.A	40
ENSG00000168702-CA-C.C	38
ENSG00000168702-CA-C.T	63
ENSG00000168702-CA-G.A	39
ENSG00000168702-CA-G.C	22
ENSG00000168702-CA-G.T	33
ENSG00000168702-CA-T.A	80
ENSG00000168702-CA-T.C	45
ENSG00000168702-CA-T.T	93
ENSG00000168702-CG-A.A	27
ENSG00000168702-CG-A.T	30
ENSG00000168702-CG-T.A	40
ENSG00000168702-CG-T.C	19
ENSG00000168702-CG-T.T	63
ENSG00000168702-CT-A.A	80
ENSG00000168702-CT-A.C	29
ENSG00000168702-CT-A.G	152
ENSG00000168702-CT-A.T	53
ENSG00000168702-CT-C.A	44
ENSG00000168702-CT-C.C	31
ENSG00000168702-CT-C.G	71
ENSG00000168702-CT-C.T	32
ENSG00000168702-CT-G.A	36
ENSG00000168702-CT-G.C	32
ENSG00000168702-CT-G.G	98
ENSG00000168702-CT-G.T	44
ENSG00000168702-CT-T.A	115
ENSG00000168702-CT-T.C	66
ENSG00000168702-CT-T.G	73
ENSG00000168702-CT-T.T	105
ENSG00000168702-TA-A.A	43
ENSG00000168702-TA-A.C	21
ENSG00000168702-TA-A.G	30
ENSG00000168702-TA-A.T	71
ENSG00000168702-TA-C.C	22
ENSG00000168702-TA-C.G	24
ENSG00000168702-TA-C.T	46
ENSG00000168702-TA-G.T	31
ENSG00000168702-TA-T.A	56
ENSG00000168702-TA-T.C	21
ENSG00000168702-TA-T.G	20
ENSG00000168702-TA-T.T	63
ENSG00000168702-TC-A.A	69
ENSG00000168702-TC-A.C	28
ENSG00000168702-TC-A.G	39
ENSG00000168702-TC-A.T	55
ENSG00000168702-TC-C.A	33
ENSG00000168702-TC-C.C	27
ENSG00000168702-TC-C.G	26
ENSG00000168702-TC-C.T	52
ENSG00000168702-TC-G.A	53
ENSG00000168702-TC-G.C	22
ENSG00000168702-TC-G.T	32
ENSG00000168702-TC-T.A	52
ENSG00000168702-TC-T.C	30
ENSG00000168702-TC-T.G	23
ENSG00000168702-TC-T.T	52
ENSG00000168702-TG-A.A	25
[truncated: 2,213 more rows]

## Sheet: Table S4
PCS1 vs. PCS3			PCS1 vs. PCS4			PCS1 vs. PCS5			PCS3 vs. PCS4			PCS3 vs. PCS5			PCS4 vs. PCS5
Motif	Fisher	Gene	Motif	Fisher	Gene	Motif	Fisher	Gene	Motif	Fisher	Gene	Motif	Fisher	Gene	Motif	Fisher	Gene
CA-C.T	0.00360791	ENSG00000078328	CA-A.A	0.000412791	ENSG00000078328	CA-A.A	0.000289474	ENSG00000078328	CA-T.A	0.0228921	ENSG00000009694	CA-T.T	0.0368003	ENSG00000002746	CT-G.G	0.00545972	ENSG00000002746
CA-G.A	0.000672048		CA-A.C	0.0286346		CA-A.C	0.00640871		CA-T.C	0.00877091		CG-T.T	0.0316333		TC-A.T	0.0302876
CA-T.A	0.0112366		CA-C.T	0.000451058		CA-A.T	4.18992e-05		CA-T.T	0.00340075		CT-G.G	0.0327237		CA-A.C	0.00484765	ENSG00000021645
CA-T.T	0.00629749		CA-G.A	0.00183736		CA-C.A	0.0241351		CT-A.A	0.00333969		TC-A.T	0.0221603		CA-A.T	0.0225751
CT-A.C	0.03711		CA-T.A	0.00617486		CA-C.C	0.00214902		CT-G.A	0.00333969		TC-C.T	0.0221603		CA-C.T	0.00536472
CT-A.G	7.2037e-13		CA-T.T	6.55433e-07		CA-C.T	1.45107e-06		CA-A.T	0.0157958	ENSG00000018236	TC-T.A	0.0119261		CA-T.C	0.0225024
CT-C.G	2.04308e-06		CG-C.T	0.0116227		CA-G.A	1.07276e-05		CA-G.T	0.0308796	ENSG00000021645	TC-T.T	0.0101419		CA-T.T	0.00498661
CT-G.G	3.28007e-08		CT-A.C	0.0221299		CA-G.C	0.00214902		CT-A.A	0.0353371		TG-C.T	0.00195427		CG-T.A	0.0137028
CT-T.A	0.00207976		CT-A.G	2.01813e-13		CA-T.A	2.76409e-06		CT-A.G	0.0240421		TG-G.T	0.0292243		CG-T.C	0.0225751
CT-T.C	0.039126		CT-C.G	2.85545e-07		CA-T.C	0.00614737		CT-G.C	0.0308336		CA-A.A	0.00315434	ENSG00000021645	CT-A.T	0.0060011
CT-T.G	0.000772083		CT-G.A	0.0027643		CA-T.T	2.42884e-08		CT-T.A	0.0211451		CA-A.C	0.00022614		CT-T.A	0.00516702
TA-T.A	0.0344953		CT-G.G	1.39528e-15		CG-A.A	0.00737623		CT-T.G	0.00218707		CA-A.T	0.00939928		TA-C.T	0.000819128
TC-A.A	0.0422658		CT-T.A	0.00287224		CG-A.T	0.000628676		TC-G.G	0.035927		CA-C.T	0.00140087		TA-T.A	0.00648265
CT-A.G	0.0156104	ENSG00000113448	CT-T.G	0.000272255		CG-C.T	0.00737623		TG-T.G	0.035927		CA-G.C	0.00510847		TA-T.T	0.0287071
CT-C.A	0.0344953		CT-T.T	0.0015353		CG-G.T	0.0142546		CT-C.G	0.0137061	ENSG00000033122	CA-G.T	0.00359174		TC-C.C	0.00116303
CA-T.A	0.00928709	ENSG00000139915	TA-A.C	0.00331803		CG-T.A	0.032133		TC-A.A	0.0156707		CA-T.A	0.0402287		TC-C.T	0.00331386
CA-T.T	0.0422658		TA-C.T	0.0289177		CG-T.T	1.15458e-05		TA-A.T	0.0228921	ENSG00000041515	CA-T.C	6.49193e-05		TC-G.C	0.011707
CT-A.G	0.0424211		TA-G.T	0.0221299		CT-A.A	0.00020959		TC-T.G	0.0228921		CA-T.T	6.31405e-07		TG-C.T	8.41885e-05
CT-G.G	0.0100597		TA-T.A	0.0221299		CT-A.C	0.000628676		CG-T.A	0.0228921	ENSG00000042781	CG-A.A	0.000160259		TG-T.T	0.00208457
CT-T.A	0.000352675		TC-A.A	0.00306495		CT-A.G	8.60264e-14		CA-T.A	0.035927	ENSG00000047617	CG-C.T	0.00484085		CA-C.A	0.0373298	ENSG00000033122
CT-T.G	0.0199894		TC-A.T	0.00890429		CT-A.T	0.00214902		CA-A.C	0.00877091	ENSG00000048052	CG-T.A	2.60625e-05		CT-A.A	0.0302876
CT-A.G	0.00025023	ENSG00000144229	TC-C.G	0.0425511		CT-C.C	0.00546478		CT-A.T	0.0157958		CG-T.C	0.000289231		TG-A.T	0.00736339
CT-C.G	0.00655201		CT-G.G	0.0425511	ENSG00000113448	CT-C.G	9.58612e-11		CT-T.G	0.0137061		CT-A.A	0.00185799		TG-C.T	0.00158053
CT-G.G	0.00321384		CA-T.A	0.0289177	ENSG00000139915	CT-C.T	0.00461874		TA-G.G	0.0228921		CT-A.G	0.000133303		CT-G.G	0.00736339	ENSG00000038295
CT-T.C	0.00360791		CA-T.C	0.0425511		CT-G.A	0.000533128		TG-T.G	0.0228921		CT-A.T	0.00399311		TG-C.T	0.0373298
CA-A.A	0.0244852	ENSG00000150275	CA-T.T	0.0168017		CT-G.C	0.0018945		CT-C.T	0.035927	ENSG00000050767	CT-C.A	0.000132801		CA-T.T	0.0112329	ENSG00000038945
CA-C.A	0.03711		CT-A.G	0.0181528		CT-G.G	2.0094e-12		CT-G.A	0.0228921		CT-C.C	0.0167627		CG-T.T	0.0302876
CA-G.A	0.0112366		CT-T.A	0.000116015		CT-G.T	0.00188594		CA-T.C	0.0228921	ENSG00000058091	CT-C.G	0.0281097		CT-T.A	0.0373298
CT-A.G	6.79533e-08		CT-T.G	0.00617486		CT-T.A	3.20466e-05		CA-T.T	0.0228921		CT-C.T	0.00185799		TC-C.T	0.00361759
CT-C.G	0.00614988		CA-A.C	0.00617486	ENSG00000144229	CT-T.C	0.000220442		CT-A.T	0.035927		CT-G.G	0.000621902		TG-C.T	0.00158053
CT-G.G	7.14967e-07		CT-A.G	0.00306495		CT-T.G	1.14421e-07		CA-C.C	0.0228921	ENSG00000060718	CT-T.A	2.98277e-08		CA-T.T	0.0364994	ENSG00000042781
CT-T.A	0.0036475		CT-C.G	0.00331803		CT-T.T	3.20466e-05		CT-A.T	0.035927		CT-T.G	3.10966e-05		CT-A.C	0.0373298
CT-T.G	0.00548668		CT-G.G	0.000215885		TA-A.A	0.0191492		CT-T.A	0.0308336		CT-T.T	0.00282516		CT-C.T	0.0108363
CT-T.T	0.00321384		CT-T.G	0.0160529		TA-A.C	0.0142546		CA-A.A	0.00296497	ENSG00000066032	TA-A.A	0.0174933		TG-G.T	0.0202208
TA-G.T	0.03711		TA-G.T	0.0116227		TA-A.G	0.0142823		CA-A.C	0.00249303		TA-A.G	0.0466654		TG-T.T	0.0302876
CT-A.G	0.0428183	ENSG00000150471	CA-A.A	0.00523336	ENSG00000150275	TA-A.T	0.000672621		CA-A.G	0.0228921		TA-C.C	0.0344575		TG-T.T	0.0302876	ENSG00000042813
TA-A.A	0.03711		CA-A.C	0.0286346		TA-C.C	0.0458061		CA-C.C	0.0308796		TA-C.G	0.0368003		CT-T.A	0.0373298	ENSG00000044524
CT-A.G	1.7758e-05	ENSG00000152208	CA-A.G	0.0425511		TA-C.G	8.21342e-05		CA-C.T	0.0126633		TA-C.T	0.0205575		TG-C.T	0.0373298
TA-T.T	0.0344953		CA-C.A	0.00090596		TA-C.T	0.000289474		CA-G.A	0.0353371		TA-G.A	0.0292243		CG-T.A	0.0302876	ENSG00000046889
TC-A.A	0.0428183		CA-C.T	0.00155072		TA-G.T	0.00113203		CA-G.T	0.0124721		TA-T.A	0.000280977		CT-C.T	0.0302876
CT-A.G	7.10852e-06	ENSG00000153707	CA-G.A	0.00617486		TA-T.A	8.21342e-05		CG-A.T	0.0157958		TA-T.C	0.0368003		TA-T.T	0.0373298	ENSG00000058091
CT-C.G	0.00548668		CA-T.T	0.000131487		TA-T.T	0.00212321		CT-C.G	0.0149148		TA-T.T	0.000818076		TC-G.G	0.0302876
CT-G.G	0.0432998		CG-T.T	0.00079444		TC-A.A	0.00220695		TA-A.G	0.037811		TC-A.A	0.00225948		TG-C.T	0.00361759
CA-C.A	0.00663483	ENSG00000157168	CT-A.A	0.00786869		TC-A.T	0.0018945		TC-C.A	0.035927		TC-C.C	0.000269204		CA-C.C	0.0493149	ENSG00000060718
CG-G.T	0.0269948		CT-A.G	3.36547e-07		TC-C.A	0.0018945		TC-C.C	0.00285615		TC-C.T	0.00126891		CT-C.G	0.0493149
CT-A.G	0.0220717		CT-C.G	0.000977699		TC-C.G	0.00113203		TG-T.T	0.000859171		TC-G.A	0.00942267		TC-G.T	0.00361759
CT-C.G	0.0199894		CT-C.T	0.0027643		TC-C.T	0.000533128		CA-C.T	0.035927	ENSG00000067715	TC-G.C	0.0450366		CA-C.A	0.0106455	ENSG00000066032
CT-G.G	0.00211691		CT-G.G	1.36751e-10		TC-G.A	0.0142823		TC-C.C	0.0228921		TC-G.G	0.000160259		CA-C.T	0.0365291
CT-T.G	0.0199894		CT-G.T	0.00890429		TC-G.C	0.0253106		TC-G.T	0.035927		TC-T.A	0.0466654		CA-T.A	0.0194011
CT-T.T	0.0156104		CT-T.A	8.13628e-05		TC-T.A	0.00060779		CA-G.C	0.0228921	ENSG00000069667	TG-A.T	0.00031326		CG-T.A	0.00187069
TA-A.A	0.0304378		CT-T.G	0.000113788		TC-T.G	0.0253106		CT-T.A	0.035927		TG-C.T	1.28837e-09		CG-T.T	0.00426916
TG-G.G	0.0269948		CT-T.T	0.000215885		TC-T.T	0.00583655		TC-T.G	0.0228921		TG-G.T	0.00230382		CT-G.A	0.0169297
CG-A.C	0.0304378	ENSG00000172264	TA-A.A	0.0410145		TG-A.A	0.0458061		CA-G.A	0.00877091	ENSG00000075213	TG-T.A	0.00942267		CT-T.A	0.0138118
CT-T.A	0.000672048		TA-A.G	0.0221299		TG-A.G	0.0142546		CA-T.A	0.0156707		TG-T.T	0.00153746		CT-T.G	0.020613
CA-A.T	0.03711	ENSG00000174469	TA-A.T	0.00169553		TG-A.T	0.0142823		CT-C.T	0.035927		CA-A.A	0.0187693	ENSG00000033122	TA-A.T	0.0042726
CA-C.A	0.0112366		TA-C.G	0.0221299		TG-C.T	0.000159618		CG-T.T	0.000177469	ENSG00000075884	CA-C.A	0.0187693		TA-C.C	0.00652967
CA-T.A	0.00548668		TA-C.T	0.0439703		TG-G.T	0.00113203		CT-A.A	0.0157958		CA-C.C	0.0292243		TA-C.T	0.00044468
CG-C.T	0.0280479		TA-G.T	0.0425511		TG-T.G	0.0458061		TA-T.T	0.035927		CA-T.A	0.00230382		TA-T.A	0.00192327
CT-A.C	0.0428183		TA-T.T	0.000977699		TG-T.T	2.1783e-05		CA-A.A	0.0194189	ENSG00000078328	TA-A.T	0.0221603		TA-T.G	0.0112329
CT-A.G	8.5394e-05		TC-A.A	0.00955561		CA-A.C	0.0253106	ENSG00000113448	CA-T.T	0.0023169		TC-A.A	0.0187693		TA-T.T	0.00192327
CT-C.G	0.0140592		TC-A.C	0.0221299		CA-T.T	0.0104133		CT-G.A	0.00544362		TC-C.A	0.0101419		TC-A.A	0.000513287
CT-G.G	7.58911e-06		TC-G.A	0.0289177		CT-A.G	4.18992e-05		CT-G.G	0.000219603		TC-T.A	0.0119261		TC-C.T	0.00484765
CT-T.C	0.0428183		TC-T.T	0.0410145		CT-A.T	0.0142823		CT-T.T	0.00145938		TG-A.A	0.0292243		TC-G.T	0.0101456
CT-T.G	0.00025023		CT-A.G	0.0027643	ENSG00000150471	CT-C.G	0.0458061		CA-T.T	0.0447917	ENSG00000079841	TG-A.T	0.000784614		TG-A.T	0.00575212
TC-T.A	0.03711		TA-A.T	0.0425511		CT-G.G	0.0142823		TG-C.T	0.0228921		TG-C.T	6.7336e-05		TG-C.T	4.12508e-05
CT-A.G	0.00366376	ENSG00000175161	CA-C.T	0.0425511	ENSG00000152208	CT-T.A	0.0110314		CG-T.C	0.00877091	ENSG00000080224	TG-G.T	0.0292243		TG-T.A	0.0207394
CT-G.G	0.00655201		CA-T.T	0.00495089		TA-T.A	0.000305073		TC-A.A	0.00161839		TG-T.T	0.0101419		CT-C.T	0.0373298	ENSG00000067715
CT-T.A	0.00663483		CG-T.T	0.0027643		TC-A.G	0.0191492		TC-C.T	0.037811		CA-C.A	0.0292243	ENSG00000034053	CT-T.T	0.0324163
TA-C.A	0.00793269		CT-A.G	4.74178e-07		TC-C.T	0.0458061		TG-C.T	0.0004751		CT-T.G	0.0466654		CT-A.G	0.045159	ENSG00000068781
TA-C.A	0.0269948	ENSG00000179869	CT-C.G	0.00495089		TG-T.A	0.0253106		TA-A.T	0.035927	ENSG00000083067	TC-C.C	0.0119261		CA-A.A	0.00736339	ENSG00000075213
CA-G.A	0.00209312	ENSG00000183117	CT-G.G	0.0168017		CA-A.A	0.0191492	ENSG00000139915	CA-A.A	0.0157958	ENSG00000088538	TG-C.T	0.0221603		CG-A.T	0.0149513
CA-G.T	0.0428183		CT-T.A	0.00914047		CA-A.T	0.0316578		CA-T.T	0.0157958		CA-A.A	0.0187693	ENSG00000042781	CT-A.A	0.0202208
CT-A.G	9.38597e-10		CT-T.G	0.00079444		CA-C.C	0.032133		CA-T.T	0.047079	ENSG00000102290	CA-T.T	0.000563406		TG-T.T	0.0149513
CT-C.A	0.00663483		TA-T.T	0.0425511		CA-C.T	0.00737623		CT-G.C	0.0308336		CG-C.T	0.0292243		CA-A.T	0.0149513	ENSG00000075884
CT-C.G	0.000269863		CT-A.C	0.0221299	ENSG00000153707	CA-T.A	0.00330569		CT-T.T	0.0308796		CG-T.A	0.00484085		CA-C.A	0.0373298
CT-G.G	1.42997e-05		CT-A.G	2.22675e-05		CA-T.C	0.0253106		TA-A.G	0.00192226		CG-T.T	0.0344575		CA-T.A	0.00361759
CT-T.G	0.000109019		CT-C.G	0.00495089		CA-T.T	0.00214902		CT-A.G	0.0283136	ENSG00000102452	CT-C.T	0.0174933		CA-T.T	0.00652967
TA-T.A	0.00360791		CT-C.T	0.00890429		CG-C.T	0.0458061		TC-G.T	0.0228921		CT-G.T	0.0493756		CT-G.T	0.0149513
CT-A.G	5.97645e-05	ENSG00000183230	CT-G.G	0.000987569		CG-T.A	0.0142823		TG-C.T	0.0228921		CT-T.C	0.0316333		CT-T.C	0.0278586
CT-G.G	0.0156104		CT-T.C	0.0289177		CT-A.G	0.000944485		TG-T.T	0.00877091		TA-C.A	0.0292243		CT-T.T	0.0112329
CT-T.A	0.00548668		CT-A.G	0.0015353	ENSG00000157168	CT-C.G	0.0316578		CT-C.G	0.0304528	ENSG00000102935	TA-T.A	0.0368003		TA-C.T	0.00177279
CT-T.G	0.00211691		CT-G.G	0.000227292		CT-G.G	0.000104828		CA-T.A	0.0308336	ENSG00000104044	TC-A.G	0.0292243		TG-A.A	0.0302876
CT-T.A	0.0259263	ENSG00000184305	CT-T.G	0.0221299		CT-G.T	0.0191492		CT-A.G	0.0103553		TC-T.T	0.0292243		TG-C.T	0.0373298
TC-A.A	0.00373767		CT-T.T	0.00890429		CT-T.A	2.39607e-05		CT-C.T	0.0156707		TG-G.T	0.00942267		TG-T.T	0.00575212
TC-C.T	0.0304378		CT-A.G	0.00331803	ENSG00000159216	CT-T.G	0.0142546		TC-T.T	0.0447917		TG-T.A	0.0221603		CA-T.A	0.0302876	ENSG00000078295
CT-A.G	2.44241e-05	ENSG00000185008	CT-C.T	0.0248548		CT-T.T	0.0283511		CA-G.A	0.0157958	ENSG00000104059	TG-T.T	0.00484085		CG-T.A	0.0149513
CT-C.G	0.00655201		TA-T.A	0.0425511		TA-A.G	0.0253106		TG-T.G	0.0228921	ENSG00000106536	CA-A.T	0.0292243	ENSG00000046889	CT-G.T	0.0302876
CT-G.G	0.000114166		CA-T.T	0.0173049	ENSG00000172264	TA-A.T	0.0018945		TA-T.T	0.0228921	ENSG00000106571	CA-T.T	0.0368003		CT-T.A	0.0108363
CT-T.G	0.0442339		CG-A.C	0.0248548		TA-T.A	0.00374578		CT-A.T	0.035927	ENSG00000107518	CG-T.A	0.0221603		TC-A.T	0.0302876
CT-A.G	0.000233933	ENSG00000185274	CG-T.T	0.0289177		TA-T.G	0.0458061		CT-T.C	0.0308336		CT-C.T	0.00484085		TG-C.T	0.00361759
CT-C.G	0.00225067		CT-T.A	0.000227292		TA-T.T	0.00583655		TA-T.C	0.00877091		TC-A.A	0.0221603		TG-T.T	0.0149513
CT-G.G	0.000149922		CT-T.T	0.0289177		TC-C.C	0.0142546		TC-A.A	0.00192226		CA-G.T	0.0221603	ENSG00000048740	CA-A.T	0.00870966	ENSG00000078328
CT-T.G	0.00113894		TC-T.T	0.0425511		TC-G.A	0.0458061		TC-T.C	0.0447917		CT-A.G	0.0327237		CA-G.C	0.00667665
TA-A.T	0.0344953		TG-T.T	0.0221299		TC-G.G	0.0458061		TG-C.T	0.0228921		TA-A.C	0.0292243		CA-T.A	0.0164685
TC-A.A	0.0241688	ENSG00000185532	CA-A.C	0.00955561	ENSG00000174469	TC-T.C	0.0458061		TC-T.A	0.00877091	ENSG00000108684	TA-T.T	0.0119261		CA-T.C	0.0488123
CT-A.G	0.00186316	ENSG00000187323	CA-A.T	0.000451058		TG-C.G	0.0253106		TG-A.G	0.0228921		TC-C.C	0.0292243		CG-A.T	0.00196703
CA-A.C	0.0112366	ENSG00000188107	CA-C.A	0.000227292		TG-C.T	0.0191492		CT-A.T	0.0228921	ENSG00000109452	TG-G.T	0.0292243		CG-T.T	0.00678675
CA-C.T	0.00663483		CA-G.A	0.0472765		CA-A.A	1.82153e-05	ENSG00000150275	CA-A.A	0.0209428	ENSG00000112232	CA-A.A	0.0187693	ENSG00000058091	CT-A.T	0.0273667
CA-T.A	0.00663483		CA-T.A	0.00079444		CA-A.C	0.0190338		CA-C.C	0.035927		CA-T.C	0.00484085		CT-C.C	0.00694403
CA-T.T	0.000114166		CA-T.T	0.00891588		CA-A.T	0.000626358		CA-G.A	0.0157958		CA-T.T	0.00484085		CT-C.T	0.0224757
CT-A.A	0.0164861		CG-A.A	0.0116227		CA-C.A	3.12703e-07		CA-G.T	0.035927		CG-T.A	0.00510847		CT-G.C	0.0225751
CT-A.G	0.000384537		CT-A.G	8.05783e-05		CA-C.C	0.0316578		CT-G.C	0.0157958		TA-A.C	0.0292243		TA-A.T	0.0106455
CT-C.G	0.00113894		CT-C.G	2.74288e-06		CA-C.T	7.68109e-08		TA-G.T	0.0228921		TA-C.T	0.0101419		TA-C.G	0.00331386
CT-G.G	0.00366376		CT-G.G	6.71712e-07		CA-G.A	0.00737623		CA-C.T	0.00795608	ENSG00000112541	TA-T.T	0.0187693		TA-T.T	0.0137028
CT-T.A	0.00603349		CT-T.A	0.000153157		CA-G.T	0.000996623		CT-A.G	0.0147206		TC-C.T	0.0292243		TC-C.A	0.000570238
CT-T.G	0.000647886		CT-T.G	2.07822e-05		CA-T.A	0.00119131		CT-C.G	0.0007701		TC-G.G	0.0221603		TG-A.T	0.0362571
CT-T.T	0.00036457		CT-T.T	0.000418016		CA-T.C	0.00220695		CT-T.G	0.00795608		TC-T.A	0.0292243		TG-C.T	0.0087795
TA-A.A	0.0344953		TA-A.C	0.0425511		CA-T.T	1.59938e-05		CA-C.T	0.035927	ENSG00000112902	TC-T.G	0.0292243		TG-G.T	0.000819128
TA-A.T	0.0259263		TA-A.T	0.0251152		CG-A.C	0.0253106		CG-T.A	0.035927		TG-C.T	0.0466654		TG-T.T	0.000155474
TA-T.T	0.03711		TA-C.C	0.00617486		CG-G.A	0.00737623		CT-A.G	0.000832819		CA-C.T	0.0101419	ENSG00000060718	CT-A.A	0.0373298	ENSG00000079841
TC-A.G	0.0344953		TG-T.T	0.00155072		CG-T.A	0.00060779		TA-C.G	0.0228921		TA-T.T	0.000784614		TA-C.G	0.0302876
TC-A.T	0.03711		CA-T.T	0.0410145	ENSG00000175161	CG-T.T	6.22594e-06		TG-T.T	0.0228921		TC-A.G	0.0292243		TC-A.A	0.0149513
CT-A.G	0.00225067	ENSG00000198947	CT-A.G	0.000515542		CT-A.A	0.000626358		CA-G.A	0.00877091	ENSG00000113100	TC-G.T	0.00031326		TC-G.T	0.0373298
CT-C.G	0.0382633		CT-C.G	0.000451058		CT-A.C	0.000156522		CA-T.A	0.0228921		TG-C.T	0.0101419		TC-T.C	0.0373298
CT-G.G	0.000756572		CT-G.G	0.00183736		CT-A.G	7.76296e-11		TC-C.T	0.00877091		CA-A.A	5.25176e-05	ENSG00000066032	TG-C.T	0.0101456
CT-T.G	0.0199894		CT-T.A	0.00180067		CT-A.T	0.000220442		CT-T.A	0.035927	ENSG00000113396	CA-A.C	0.0005397		TG-T.T	0.00575212
CA-T.A	0.00928709	ENSG00000272781	CT-T.T	0.00331803		CT-C.A	0.0018945		TC-A.A	0.00877091		CA-A.G	0.0292243		CA-C.C	0.045159	ENSG00000080224
CA-T.T	0.0422658		TA-C.A	0.0248548		CT-C.G	0.000206552		CA-A.C	0.0228921	ENSG00000113448	CA-A.T	0.00716629		CT-C.T	0.011707
CT-A.G	0.0424211		CT-A.G	0.0212487	ENSG00000182050	CT-C.T	0.00188594		CG-C.T	0.0228921		CA-C.A	2.22914e-05		CT-T.A	0.0106455
CT-G.G	0.0100597		CT-G.G	0.0027643		CT-G.G	1.58703e-09		CG-G.T	0.0228921		CA-C.C	0.00106804		TC-A.C	0.0302876
CT-T.A	0.000352675		TC-T.T	0.0425511		CT-G.T	0.000159618		TC-A.A	0.0380148		CA-C.T	3.51255e-07		TC-G.T	0.0202208
CT-T.G	0.0199894		CA-C.T	0.0160529	ENSG00000183117	CT-T.A	2.7457e-08		TG-T.T	0.0228921		CA-G.A	0.000547696		TC-T.T	0.0207394
			CA-G.A	0.0221299		CT-T.C	0.00109564		CT-A.G	0.00774688	ENSG00000114279	CA-T.A	0.000248603		TG-C.G	0.0493149
			CA-T.A	0.0286346		CT-T.G	0.000996623		TA-C.T	0.00877091		CA-T.G	0.0119261		TC-A.A	0.0373298	ENSG00000083067
			CA-T.C	0.0160529		CT-T.T	2.8256e-06		TC-C.T	0.0157958		CA-T.T	0.00295358		TC-C.A	0.0373298
			CA-T.T	0.014108		TA-A.A	0.00366335		TC-G.C	0.0228921		CG-C.T	0.0316333		TG-C.T	0.0373298	ENSG00000086991
			CG-T.A	0.0425511		TA-A.C	0.00113203		TA-T.C	0.0228921	ENSG00000115896	CG-G.C	0.0292243		CA-T.C	0.0149513	ENSG00000088538
			CG-T.T	0.0472765		TA-A.G	8.21342e-05		TC-T.C	0.0157958		CG-T.A	0.00529187		CT-A.A	0.011707
			CT-A.G	3.86849e-09		TA-A.T	8.60551e-06		TA-A.C	0.0447917	ENSG00000116117	CG-T.T	7.572e-05		CT-C.G	0.045159
			CT-C.A	0.00331803		TA-C.A	0.032133		TA-A.G	0.0157958		CT-A.A	0.022466		CT-G.G	0.0212496
			CT-C.G	0.000153157		TA-C.C	0.00387295		TC-G.A	0.0157958		CT-A.G	0.0219368		CT-G.G	0.0324163	ENSG00000091656
			CT-G.G	1.35164e-06		TA-C.G	0.00737623		CA-C.T	0.00877091	ENSG00000116147	CT-C.C	0.0254533		CT-T.G	0.027533
			CT-T.G	4.74178e-07		TA-C.T	0.0127029		TC-A.C	0.0228921		CT-C.G	0.003419		CG-A.C	0.0493149	ENSG00000091831
			TA-A.T	0.00955561		TA-G.A	0.0142823		CT-T.G	0.0228921	ENSG00000116183	CT-C.T	0.00295484		CT-G.A	0.0373298	ENSG00000102290
			TA-T.A	0.00617486		TA-G.G	0.00737623		TA-C.C	0.0228921	ENSG00000117114	CT-G.A	0.0254533		TA-A.C	0.0493149
			TC-A.A	0.0289177		TA-G.T	0.000305073		CT-T.A	0.0156707	ENSG00000120594	CT-G.G	0.0304898		TG-A.T	0.00736339
			CA-T.T	0.0027643	ENSG00000183230	TA-T.A	0.00614737		TC-A.A	0.00678364		CT-G.T	0.0272159		CA-T.A	0.00575212	ENSG00000102466
			CT-A.G	1.96325e-07		TA-T.C	0.0142546		CA-C.C	0.0228921		CT-T.A	0.0106064		CG-T.A	0.0302876
			CT-C.G	0.00955561		TA-T.T	0.000104828		TC-G.T	0.0228921		CT-T.C	0.00174968		CT-T.A	0.0101456
			CT-G.G	3.10818e-05		TC-A.A	7.78866e-06		CA-T.T	0.0220806	ENSG00000126733	CT-T.G	0.000169871		CT-T.T	0.0373298
			CT-T.A	0.0160529		TC-A.C	0.00387295		TA-C.G	0.035927		TA-A.C	0.0260602		TC-C.T	0.0302876
			CT-T.G	0.00331803		TC-A.G	0.0316578		TA-T.T	0.0228921		TA-A.G	0.0466654		TG-C.T	0.0169297
			CT-T.T	0.00914047		TC-A.T	0.000672621		CT-A.A	0.0157958	ENSG00000128573	TA-A.T	0.00102655		TG-G.T	0.0302876
			TA-C.T	0.0221299		TC-C.A	0.0177871		CT-G.C	0.035927	ENSG00000129682	TA-C.C	0.0167627		TG-T.T	0.0207394
			TA-T.A	0.00090596		TC-C.T	6.22594e-06		CA-A.C	0.0308336	ENSG00000130226	TA-C.T	9.82107e-05		CA-A.C	0.0302876	ENSG00000102935
			TC-C.T	0.00331803		TC-G.A	0.0187071		CA-C.C	0.0270942		TA-G.C	0.0292243		TA-A.G	0.0302876	ENSG00000104044
			TC-T.T	0.0425511		TC-G.C	0.0316578		CT-A.G	0.0346473		TA-G.T	0.0167627		TG-C.T	0.0108363
			CG-C.T	0.0248548	ENSG00000184305	TC-G.G	0.0191492		CT-T.T	0.000170993		TA-T.A	0.000184787		TC-A.A	0.0108363	ENSG00000104447
			CG-T.T	0.0289177		TC-G.T	0.0283511		CT-G.G	0.00720472	ENSG00000131374	TA-T.G	0.000272878		TC-C.T	0.0149513
			CT-A.G	0.00890429		TC-T.G	0.032133		TC-A.T	0.0228921		TA-T.T	3.67059e-06		CA-C.A	0.0302876	ENSG00000104723
			CT-T.A	0.00079444		TC-T.T	0.000209974		CT-T.A	0.0308796	ENSG00000131558	TC-A.A	0.000344231		CA-T.C	0.000866435	ENSG00000107518
			CT-T.T	0.0472765		TG-A.T	0.000533128		CT-T.T	0.0270942		TC-A.T	0.0144096		CT-T.A	0.0101456
			CA-A.A	0.0472765	ENSG00000185008	TG-C.G	0.0253106		TC-A.T	0.0228921	ENSG00000132549	TC-C.A	0.00201331		TC-C.T	0.00158053
			CA-G.C	0.0425511		TG-C.T	3.12703e-07		CG-T.T	0.0308336	ENSG00000132932	TC-C.C	2.79951e-05		TC-T.A	0.0302876
			CA-T.C	0.0425511		TG-G.T	0.00113203		CT-T.T	0.0157958		TC-C.T	0.00022614		TC-T.T	0.0362571
			CA-T.T	0.0410145		TG-T.C	0.0253106		TC-T.C	0.035927		TC-G.G	0.000377172		TG-A.T	0.0202208
			CG-T.T	0.00890429		TG-T.G	0.0253106		CT-G.G	0.0122417	ENSG00000132938	TC-G.T	0.000132197		TG-C.T	0.0278586
			CT-A.G	5.07332e-06		TG-T.T	2.96802e-05		TA-T.A	0.035927		TC-T.C	0.00211217		TG-T.T	0.0112329
			CT-C.G	0.000116015		CA-T.T	0.00387295	ENSG00000150471	CT-C.A	0.035927	ENSG00000133019	TC-T.G	0.00942267		CA-C.A	0.0373298	ENSG00000108018
			CT-G.G	3.23388e-05		CG-T.A	0.0142823		CT-C.G	0.0308336		TC-T.T	0.0201868		CA-C.T	0.0192155
			CT-T.A	0.00541376		CT-A.G	0.000533128		TA-C.T	0.0228921		TG-A.G	0.0101419		CA-G.A	0.045159
			CT-T.C	0.0425511		CT-C.A	0.0458061		CA-A.T	0.0228921	ENSG00000133083	TG-A.T	0.00230382		CT-T.C	0.0149513
			CT-T.G	0.0289177		CT-G.G	0.0142546		CT-G.G	0.0192567		TG-C.T	7.35374e-06		CT-T.T	0.0488123
			TA-T.A	0.00955561		TA-T.T	0.0142546		TG-T.T	0.0228921		TG-G.A	0.0119261		TA-C.G	0.0373298
			TC-T.A	0.0221299		TG-C.T	0.0458061		CA-T.A	0.0157958	ENSG00000133424	TG-G.T	0.00467662		TA-G.T	0.00361759
			CA-T.A	0.00331803	ENSG00000185274	CA-A.C	0.00207359	ENSG00000152208	CG-T.C	0.035927	ENSG00000134115	TG-T.A	4.90916e-05		TC-A.T	0.0207394
			CT-A.G	9.76287e-06		CA-C.A	0.0253106		TA-C.T	0.0447917		TG-T.T	5.25176e-05		CA-A.A	0.0112329	ENSG00000108684
			CT-C.G	0.000144356		CA-G.C	0.0458061		CA-G.A	0.00333969	ENSG00000134516	CA-T.A	0.0260602	ENSG00000067715	CA-T.T	0.037282
			CT-G.G	4.34171e-05		CA-T.A	0.0104133		CT-G.A	0.000481665		CG-T.C	0.0292243		CG-T.T	0.00369677
			CT-T.G	0.000116015		CA-T.C	0.00113203		CT-T.G	0.0270942		CT-A.A	0.0221603		CT-A.A	0.00575212
			TG-T.T	0.0425511		CA-T.G	0.0458061		CA-G.A	0.035927	ENSG00000134532	CT-C.G	0.00467662		CT-T.A	0.0351885
			CT-T.G	0.0425511	ENSG00000185532	CA-T.T	0.000996623		CG-T.T	0.0270942		CT-C.T	0.00455544		TA-A.A	0.0373298
			CT-T.T	0.0160529		CG-T.A	0.032133		CT-A.A	0.0157958		CT-T.T	0.0199401		TC-C.G	0.00361759
			CA-T.T	0.0289177	ENSG00000187323	CG-T.T	0.000289474		CT-A.T	0.035927		TA-A.A	0.0292243		TG-C.T	0.0202208
			CT-A.G	1.50736e-05		CT-A.A	0.0283511		TA-A.T	0.0156707		TA-A.T	0.0260602		CG-T.A	0.0302876	ENSG00000109339
			CA-A.A	0.0173049	ENSG00000188107	CT-A.G	1.40456e-06		CA-T.T	0.037811	ENSG00000136267	TA-C.T	0.0292243		CT-T.A	0.0362571
			CA-A.C	0.0116227		CT-C.A	0.00737623		TC-T.C	0.0228921		TA-G.T	0.0119261		TC-A.T	0.0302876
			CA-A.T	0.0168017		CT-C.G	0.000996623		CA-T.T	0.0380148	ENSG00000137766	TA-T.A	0.0260602		CG-T.T	0.0112329	ENSG00000109452
			CA-C.T	0.0116227		CT-C.T	0.00207359		CT-A.G	0.000763389		TC-C.A	0.0119261		TA-A.T	0.0302876
			CA-G.T	0.0173049		CT-G.G	0.000201305		TC-T.C	0.035927		TG-C.T	0.00195427		CT-T.A	0.0302876	ENSG00000111058
			CA-T.A	3.1299e-05		CT-G.T	0.032133		CT-G.C	0.035927	ENSG00000139220	CG-A.T	0.00195427	ENSG00000075213	TG-C.T	0.0108363
			CA-T.C	0.00331803		CT-T.A	0.00366335		CT-T.C	0.035927		CG-T.A	0.0101419		CG-T.T	0.0149513	ENSG00000111700
			CA-T.T	0.000113788		CT-T.G	0.0191492		TA-A.G	0.0157958	ENSG00000139915	CG-T.C	0.0292243		TG-C.T	0.00177279
			CG-T.T	0.0472765		CT-T.T	0.000104828		TA-G.T	0.0157958		CG-T.T	0.0142422		CA-C.T	0.0202208	ENSG00000112137
			CT-A.A	0.0472765		TA-A.C	0.0458061		TG-C.T	0.0137061		CT-A.A	0.00942267		CA-C.T	0.0364994	ENSG00000112232
			CT-A.G	2.43155e-06		TA-A.T	0.0241351		CA-T.A	0.0228921	ENSG00000140538	CT-G.T	0.0119261		CG-A.A	0.0149513
			CT-A.T	0.00331803		TA-C.C	0.00737623		CT-T.A	0.00333969		CT-T.T	0.0187693		CG-T.C	0.0149513
			CT-C.C	0.0221299		TA-C.T	0.0142823		CA-C.T	0.00333969	ENSG00000140945	TA-T.T	0.0221603		CT-G.T	0.0202208
			CT-C.G	7.28184e-06		TA-T.A	0.00330569		CA-G.T	0.0270942		TC-G.A	0.0292243		TA-T.A	0.0373298
			CT-C.T	0.0289177		TA-T.C	0.0253106		CT-A.A	0.037811		TG-C.T	0.00195427		TA-T.T	0.000614161
			CT-G.G	3.36547e-07		TA-T.T	0.0253106		CT-T.G	0.00333191	ENSG00000143473	TG-T.T	0.00195427		TC-C.T	0.000866435
			CT-T.A	0.00928247		TC-A.A	0.0191492		CT-T.A	0.037811	ENSG00000143951	CA-A.A	0.0260602	ENSG00000075884	TG-C.T	0.00579076
			CT-T.G	1.64755e-05		TC-C.T	0.0142546		TA-T.T	0.0228921		CA-C.A	0.00455544		TC-C.G	0.0149513	ENSG00000112530
			CT-T.T	0.00153511		TC-T.A	0.00188594		CT-G.G	0.035927	ENSG00000144036	CA-G.A	0.0292243		TC-C.T	0.00177279
			TA-A.A	0.0425511		TC-T.T	0.0104133		CA-A.C	0.0308796	ENSG00000144229	CA-T.A	0.00031326		TC-T.C	0.0149513
			TA-A.G	0.0286346		TG-A.T	0.0458061		CT-T.G	0.0220806		CA-T.T	0.0343905		TG-C.T	0.00158053
			TA-A.T	0.0160529		TG-C.G	0.0458061		TA-C.A	0.035927		CG-A.T	0.0221603		CA-T.C	0.0302876	ENSG00000112541
			TA-C.T	0.0116227		TG-C.T	0.0194799		TA-T.A	0.00795608		CG-T.T	0.000124365		CT-C.T	0.0373298
			TA-T.T	0.00180067		CA-A.C	0.00188594	ENSG00000153707	TC-G.T	0.0308336		CT-A.A	2.79951e-05		CT-G.G	0.00545972
			TC-A.G	0.0425511		CA-A.T	0.000996623		TG-C.T	0.00333969		CT-A.G	0.0112929		TC-C.G	0.0302876
			TC-A.T	0.0116227		CA-C.A	0.0190338		CA-A.C	0.00678364	ENSG00000144278	CT-C.T	0.0316333		CG-T.C	0.0373298	ENSG00000112902
			TG-C.T	0.00331803		CA-C.C	0.0253106		CA-G.A	0.037811		CT-G.A	0.000784614		CG-T.T	0.0373298
			TG-T.T	0.0160529		CA-C.T	0.0283511		TC-T.T	0.00678364		CT-G.G	0.021171		CT-G.T	0.0373298
			CA-T.T	0.0410145	ENSG00000198947	CA-G.A	0.0187071		CT-C.G	0.0380148	ENSG00000144290	CT-G.T	0.0368003		CT-T.A	0.00648265
			CT-A.G	3.36547e-07		CA-T.A	0.000672621		TC-A.T	0.035927		CT-T.C	0.00641737		TC-T.T	0.0373298
			CT-A.T	0.0173049		CA-T.C	0.00188594		CA-C.T	0.00678364	ENSG00000144451	CT-T.G	0.00211217		TG-C.T	0.00575212
			CT-C.C	0.0425511		CA-T.T	0.00617578		CA-T.T	0.0175796		TA-C.T	0.00467662		TG-G.T	0.0302876
			CT-C.T	0.0116227		CG-T.A	0.00330569		CT-C.G	0.0270942		TA-T.T	0.00455544		CA-A.A	0.045159	ENSG00000113100
			CT-G.C	0.00155072		CG-T.C	0.0142823		CT-T.T	0.0421631		TC-A.C	0.00195427		TA-C.T	0.0362571
			CT-G.G	2.22675e-05		CG-T.T	0.0395985		TC-T.T	0.00877091		TC-G.T	0.00195427		CT-T.C	0.0362571	ENSG00000113396
			CT-T.G	0.00331803		CT-A.C	0.0142546		CT-A.C	0.0157958	ENSG00000144619	TG-A.A	0.00484085		CT-A.A	0.0362571	ENSG00000113448
			TC-C.G	0.0425511		CT-A.G	5.33637e-09		CT-A.T	0.0308796		TG-A.T	0.0119261		CT-A.G	0.0042726
			CA-T.A	0.0289177	ENSG00000272781	CT-C.G	8.21597e-05		CT-G.C	0.0156707		TG-C.T	0.0187693		CT-T.A	0.0225751
			CA-T.C	0.0425511		CT-C.T	0.00583655		TA-T.T	0.0137061		TG-G.T	0.0119261		TA-T.A	0.0060011
			CA-T.T	0.0168017		CT-G.C	0.00583655		TC-G.C	0.00877091		CA-A.A	0.0150933	ENSG00000078328	TC-A.G	0.0324163
			CT-A.G	0.0181528		CT-G.G	1.61684e-05		TG-T.T	0.00333191		CA-A.T	1.28436e-05		TC-C.T	0.0149513
			CT-T.A	0.000116015		CT-T.A	0.000152145		CA-T.A	0.035927	ENSG00000144642	CA-C.C	0.00315434		TC-G.C	0.0373298
			CT-T.G	0.0116227		CT-T.C	6.22594e-06		CT-T.G	0.00795608		CA-C.T	0.00603544		TC-T.G	0.00736339
						CT-T.G	0.0174352		TG-C.T	0.0308336		CA-G.C	0.00419117		TG-T.A	0.00736339
						TA-A.T	0.0316578		CA-T.T	0.00192226	ENSG00000145087	CA-G.T	0.0421222		CA-C.T	0.00575212	ENSG00000114279
						TA-C.T	0.0142546		CT-A.G	0.0275065		CA-T.A	0.00140303		CG-A.T	0.0302876
						TA-G.T	0.0458061		TC-A.T	0.0228921		CA-T.C	0.00814		CG-T.T	0.0112329
						TA-T.A	0.0452013		CA-G.A	0.0228921	ENSG00000145147	CA-T.T	0.000101411		TG-C.T	0.00116303
						TC-A.A	0.00164694		CT-A.G	0.00687338	ENSG00000145362	CG-A.A	0.0142422		CA-A.A	0.045159	ENSG00000115896
						TC-C.A	0.0458061		CT-G.T	0.0228921		CG-A.T	0.00359174		CG-T.A	0.0202208
						TC-C.C	0.0142546		TG-T.T	0.035927		CG-C.A	0.0368003		TC-C.C	0.0202208
						TC-C.T	0.0110314		CA-A.A	0.037811	ENSG00000145416	CG-C.C	0.0292243		TG-A.T	0.0302876
						TC-G.A	0.0190338		CA-C.T	0.0447917		CG-G.T	0.00201331		TG-C.T	0.0364994
						TC-G.T	0.0142546		CT-A.C	0.035927		CG-T.A	0.0142422		TG-T.T	0.00302717
						TG-C.T	2.19755e-05		TA-C.A	0.00877091		CG-T.T	0.0004537		TG-C.T	0.0373298	ENSG00000116147
						TG-G.T	0.0458061		TA-T.A	0.00340075		CT-A.A	0.0015191		CA-C.T	0.0149513	ENSG00000116183
						TG-T.T	0.000996623		TG-C.T	0.00126367		CT-A.T	0.000207265		CA-T.A	0.0108363
						CA-A.A	0.000628676	ENSG00000157168	CA-T.A	0.0421631	ENSG00000145526	CT-C.C	0.0146805		CA-T.T	0.00575212
						CA-C.A	0.00737623		CT-C.A	0.0308796		CT-C.G	0.010008		CG-T.T	0.00736339
						CA-C.T	0.0187071		CT-G.C	0.0308336		CT-C.T	0.00458986		CA-T.T	0.0373298	ENSG00000117020
						CA-G.A	0.00387295		TA-C.A	0.0228921		CT-G.A	0.000404567		CG-T.A	0.00361759	ENSG00000117114
						CA-T.A	0.0104133		TA-T.T	0.0114934		CT-G.C	0.0121309		CT-G.C	0.0302876
						CA-T.T	0.00188594		TC-A.T	0.0209428		CT-G.G	0.0180509		TA-T.T	0.0373298
						CT-A.G	0.00020959		CA-C.A	0.00877091	ENSG00000145934	CT-T.C	0.0408525		CG-T.C	0.0302876	ENSG00000120549
						CT-C.G	0.00113203		TA-C.G	0.00877091		CT-T.G	0.0075212		CA-A.T	0.00575212	ENSG00000120594
						CT-G.G	2.76409e-06		TC-G.A	0.0308336		CT-T.T	1.21561e-05		CA-G.A	0.0149513
						CT-T.A	0.000996623		CT-A.G	0.0380148	ENSG00000146143	TA-A.A	0.0199401		CT-G.G	0.0278586
						CT-T.G	0.00387295		CT-A.G	0.049002	ENSG00000146555	TA-A.G	0.0174933		TA-T.C	0.0149513
						CT-T.T	0.0187071		TC-T.C	0.00877091		TA-A.T	0.000802879		TC-T.C	0.00736339
						TA-C.T	0.0142823		CA-C.C	0.0157958	ENSG00000146938	TA-C.G	0.000431493		TG-G.T	0.0302876
						TA-T.T	0.000628676		CA-T.A	0.0228921		TA-C.T	0.00315434		CA-T.T	0.0302876	ENSG00000120658
						TC-C.A	0.0458061		CT-A.T	0.035927		TA-G.T	0.00641737		CG-T.A	0.0373298
						TC-C.T	0.0142546		TC-A.C	0.00877091		TA-T.A	0.00878654		CT-G.G	0.00736339
						TC-G.T	0.000628676		CG-A.A	0.035927	ENSG00000147202	TA-T.T	0.0146805		CT-A.G	0.00208457	ENSG00000121440
						TG-C.C	0.0458061		CT-A.G	0.00192226		TC-C.A	6.17608e-05		TG-C.T	0.0302876
						TG-C.T	0.000628676		CT-C.G	0.0137061		TC-C.G	0.00945735		CA-C.C	0.0229372	ENSG00000121898
						TG-T.G	0.0458061		CA-C.T	0.0157958	ENSG00000147481	TC-C.T	0.0132331		CT-T.T	0.00736339
						TG-T.T	0.0316578		CA-T.A	0.0157958		TC-G.A	0.0260602		CG-T.T	0.0202208	ENSG00000121904
						CA-A.C	0.0253106	ENSG00000172264	CA-T.T	0.0220806		TC-T.A	0.00698707		TC-G.T	0.0493149
						CA-A.T	0.0191492		CG-T.T	0.00680364		TC-T.C	0.0199401		CA-T.T	0.0202208	ENSG00000122584
						CA-C.A	0.0142823		TA-C.G	0.035927		TC-T.T	0.0491272		TC-A.C	0.0302876
						CA-C.T	0.00387295		TC-A.A	0.00680364		TG-A.G	0.0466654		CG-T.C	0.0302876	ENSG00000128573
						CA-T.A	4.39922e-05		TC-A.A	0.00678364	ENSG00000147485	TG-A.T	0.000124365		CT-C.G	0.045159
						CA-T.T	0.0110314		CA-G.C	0.035927	ENSG00000148219	TG-C.T	3.47621e-06		CT-T.A	0.0207394
						CG-T.T	8.92537e-05		CT-A.A	0.0270942		TG-G.T	0.000591653		CT-T.T	0.0324163
						CT-A.G	0.00614737		CT-A.G	0.0438561		TG-T.G	0.0368003		TA-C.A	0.0302876
						CT-C.A	0.00060779		TC-A.G	0.0157958		TG-T.T	3.71104e-05		TA-C.T	0.0362571
						CT-G.C	0.00113203		TC-C.T	0.000835835		CA-A.C	0.0119261	ENSG00000079841	TC-A.T	0.0362571
						CT-G.G	0.0191492		TC-C.G	0.0228921	ENSG00000148513	CG-A.A	0.0292243		TG-C.T	0.0207394
						CT-T.A	1.41899e-06		CT-A.G	0.00914495	ENSG00000148655	CT-A.A	0.00455544		TG-T.T	0.0108363
						CT-T.G	0.00583655		CA-T.T	0.035927	ENSG00000148848	CT-C.T	0.0221603		CG-T.C	0.0302876	ENSG00000129521
						CT-T.T	0.000533128		CT-A.G	0.0315546		CT-T.C	0.0368003		CT-A.A	0.0149513
						TA-C.T	0.0142546		CA-T.A	0.00223537		CT-T.T	0.00113064		CA-C.T	0.0225751	ENSG00000130226
						TC-A.A	0.0452013		CG-T.T	0.00905206		TA-C.G	0.00484085		CG-T.T	0.045159
						TC-C.C	0.0253106		CT-A.G	0.0376686		TA-C.T	0.0368003		TA-A.T	0.0373298
						TC-G.A	0.0458061		CT-G.G	0.0377215		TA-T.A	0.0221603		TA-C.C	0.0373298
						TC-T.C	0.0142546		TA-T.T	0.0380148		TC-C.G	0.0101419		TA-T.A	0.0324163
						TG-A.A	0.0253106		TC-C.A	0.0447917		TC-C.T	0.0221603		TA-T.T	0.00302717
						TG-C.T	0.00737623		TC-T.C	0.0308336		TC-G.T	0.00455544		TC-C.T	0.0362571
						TG-T.T	0.00737623		CT-T.C	0.0156707	ENSG00000149256	TC-T.C	0.0187693		TC-G.G	0.0149513
						CA-A.A	0.000543759	ENSG00000174469	CA-A.C	0.0380148	ENSG00000149972	TG-A.T	0.00484085		TC-G.T	0.0373298
						CA-A.C	5.5342e-05		CA-A.T	0.00720472		TG-C.T	4.30578e-07		TG-G.T	0.0373298
						CA-A.T	2.39607e-05		CG-T.T	0.0380148		TG-G.T	0.0119261		CA-A.C	0.0302876	ENSG00000131374
						CA-C.A	2.76409e-06		CT-A.C	0.0270942		TG-T.A	0.0292243		CA-C.T	0.0302876
						CA-C.C	0.00207359		CA-A.G	0.0308336	ENSG00000150275	TG-T.T	4.90916e-05		CG-T.T	0.037282
						CA-C.T	0.00036076		CA-C.C	0.0209428		CA-A.A	0.000818076	ENSG00000080224	CT-A.T	0.00652967
						CA-G.A	0.000206552		CA-C.T	0.0192567		CA-A.C	0.00230382		CT-G.A	0.0493149
						CA-G.C	0.032133		CA-T.T	0.000987013		CA-C.C	6.7336e-05		TC-A.A	0.0202208
						CA-G.T	2.1783e-05		CG-C.T	0.035927		CA-C.T	0.0344575		CA-G.C	0.0302876	ENSG00000132549
						CA-T.A	6.22594e-06		CG-T.T	0.00310898		CA-G.C	0.0368003		CG-T.A	0.000205208
						CA-T.C	0.000533128		CT-A.A	0.0283136		CA-T.T	0.00295484		TA-T.G	0.0302876
						CA-T.T	3.74081e-07		CT-C.T	0.0315546		CG-T.A	0.00404185		TA-C.A	0.0302876	ENSG00000132932
						CG-A.A	0.00737623		CT-G.G	0.0168083		CG-T.T	0.00523969		TC-C.A	0.0302876
						CG-A.C	0.0458061		CT-G.T	0.00477686		CT-A.A	0.00106804		CA-C.C	0.0302876	ENSG00000132938
						CG-A.T	0.0191492		TA-C.T	0.00404706		CT-A.G	0.00399247		CA-C.T	0.0149513
						CG-T.A	0.0174352		TA-T.T	0.000519057		CT-C.T	0.0199401		CT-A.T	0.00736339
						CG-T.C	0.0191492		CG-T.T	0.035927	ENSG00000150361	CT-G.C	0.0316333		CT-T.A	0.0278586
						CG-T.T	5.80438e-05		CT-C.T	0.0157958		CT-G.G	0.00457366		TA-A.T	0.0302876	ENSG00000133019
						CT-A.A	0.00219576		CT-T.T	0.0156707		CT-T.A	0.00163408		TC-T.A	0.0373298
						CT-A.C	0.032133		TG-T.T	0.00877091		TA-A.A	0.0187693		TG-C.T	0.0373298	ENSG00000133083
						CT-A.G	1.11389e-08		TG-C.T	0.0228921	ENSG00000150394	TA-A.G	0.00195427		CA-A.A	0.0229372	ENSG00000133424
						CT-C.C	0.0316578		CA-G.A	0.035927	ENSG00000150471	TA-C.A	0.0119261		CA-T.C	0.0229372
						CT-C.G	2.65137e-07		TC-A.G	0.035927		TA-C.C	0.0368003		CT-G.C	0.00736339
						CT-G.G	2.67341e-08		CA-A.A	0.0275065	ENSG00000150672	TA-C.T	0.0101419		CT-G.T	0.0302876
						CT-G.T	0.0283511		CA-C.T	0.0482633		TA-T.T	0.0113747		CA-C.T	0.0302876	ENSG00000134115
						CT-T.A	5.94733e-08		CA-T.C	0.00223537		TC-A.A	0.00252842		CA-T.C	0.0302876
						CT-T.C	4.18992e-05		CA-T.T	0.000359926		TC-C.A	0.00455544		CT-G.A	0.0302876
						CT-T.G	3.92655e-06		TA-C.T	0.0270942		TC-C.T	1.71661e-05		TA-C.T	0.00177279
						CT-T.T	4.64751e-07		TC-G.T	0.0209428		TC-G.A	0.0101419		TC-C.C	0.0302876
						TA-A.A	0.00330569		TC-T.A	0.0380148		TC-G.C	0.0221603		TG-C.T	0.0202208
						TA-A.C	0.0142823		TG-C.T	0.0126633		TG-A.G	0.0292243		CG-T.T	0.000422282	ENSG00000134215
						TA-A.G	0.000289474		TG-T.T	0.00333191		TG-C.T	1.63951e-07		TC-A.A	0.00361759
						TA-A.T	0.00119131		CA-A.A	0.035927	ENSG00000151322	TG-G.T	0.0174933		TC-T.C	0.0302876
						TA-C.C	0.000156522		CA-T.T	0.000149869		TG-T.A	0.0292243		CA-A.A	0.0324163	ENSG00000134532
						TA-C.G	0.000996623		CT-C.A	0.035927	ENSG00000151474	TG-T.G	0.0292243		CA-C.A	0.00575212
						TA-C.T	0.000289474		CA-G.T	0.0157958	ENSG00000151789	CA-C.A	0.00484085	ENSG00000083067	CT-A.C	0.0302876
						TA-G.A	0.0142546		CT-G.G	0.0360772		CA-T.T	0.0450366		TA-C.C	0.0493149
						TA-G.G	0.0253106		CT-T.T	0.00976421		CG-T.A	0.0292243		TA-C.T	0.00736339
						TA-G.T	0.0187071		TC-T.T	0.035927		CT-G.T	0.00195427		TC-A.A	0.0373298
						TA-T.A	0.000383158		TG-T.A	0.00877091		CT-T.C	0.0368003		TG-T.T	0.0324163
						TA-T.C	0.0458061		TG-T.T	0.00285615		TA-T.T	0.0292243		CA-A.T	0.0192155	ENSG00000135298
						TA-T.G	0.0142546		CA-C.A	0.000835835	ENSG00000151952	TC-A.T	0.0101419		CT-A.G	0.0295064
						TA-T.T	1.5368e-07		CA-C.C	0.035927		TC-C.A	0.000784614		CT-C.C	0.0302876
						TC-A.A	0.00020959		CA-G.A	0.0126633		TC-G.A	0.00484085		TA-T.A	0.0324163
						TC-A.T	0.048236		CA-T.T	0.00333191		TC-T.A	0.0119261		TC-A.A	0.00161792
						TC-C.A	0.00583655		CT-A.G	0.049002		TG-A.A	0.0292243		TC-A.T	0.0362571
						TC-C.C	8.21342e-05		CT-C.A	0.0156707		TG-C.T	0.0119261		TC-T.T	0.000422282
						TC-C.G	0.00737623		CT-C.T	0.0270942		TG-T.C	0.0292243		TG-C.T	0.0192155
						TC-C.T	0.0316578		CT-G.A	0.0270942		TG-T.T	0.000124365		TG-T.T	0.0169297
						TC-G.A	0.00330569		TC-C.T	0.00877091		CT-A.G	0.0327237	ENSG00000087116	TG-C.T	0.0149513	ENSG00000137672
						TC-G.C	0.00387295		TC-T.C	0.035927		CT-C.G	0.0112929		CA-A.C	0.00736339	ENSG00000137766
						TC-G.T	0.0110314		CG-T.A	0.035927	ENSG00000152061	CT-T.G	0.0466654		CT-T.C	0.0324163
						TC-T.A	5.37761e-06		TC-A.G	0.00877091		TG-C.T	0.0292243		TG-C.T	0.00361759
						TG-A.G	0.0253106		CA-C.T	0.0228921	ENSG00000152092	CA-C.T	0.0292243	ENSG00000088538	CA-A.C	0.0302876	ENSG00000137872
						TG-A.T	0.000628676		CT-A.A	0.035927		CA-G.G	0.0292243		CA-T.A	0.0108363
						TG-C.T	1.82153e-05		CG-T.T	0.000186327	ENSG00000152208	CA-G.T	0.0221603		TA-T.A	0.0302876
						TG-G.T	0.00060779		CT-T.A	0.0391811		CA-T.C	0.0101419		TG-T.T	0.0373298
						TG-T.G	0.0142546		CT-T.G	0.00310898		CG-T.T	0.00201331		CA-T.T	0.0207394	ENSG00000138411
						TG-T.T	0.000289474		TA-T.A	0.0270942		CT-A.A	0.0450366		CT-A.A	0.0302876	ENSG00000138670
						CA-A.A	0.0018945	ENSG00000175161	TG-T.G	0.0228921		CT-A.G	0.0482789		CT-C.A	0.0302876
						CA-A.T	0.00207359		CA-C.A	0.0228921	ENSG00000152402	CT-C.C	0.0221603		TC-T.C	0.0302876
						CA-G.A	0.0458061		CA-A.T	0.00678364	ENSG00000153707	CT-C.G	0.0343905		CT-A.G	0.00116303	ENSG00000139220
						CA-T.T	0.0174352		CA-C.T	0.0270942		CT-G.G	5.25176e-05		CT-T.A	0.0010639
						CG-T.T	0.0194799		CT-A.C	0.0270942		CA-A.C	0.00764381	ENSG00000102290	TC-A.A	0.0302876
						CT-A.G	1.02187e-06		CT-C.T	0.00477686		CA-A.T	0.0260602		CA-G.T	0.0493149	ENSG00000139865
						CT-A.T	0.0142823		CT-G.C	0.0157958		CA-C.A	0.00404185		CT-T.A	0.0202208
						CT-C.G	0.0142823		CT-T.G	0.00905206		CT-A.A	0.00523969		CA-A.C	0.0202208	ENSG00000139915
						CT-G.G	0.00060779		TA-A.C	0.0106117		CT-C.T	0.0187693		CA-A.T	0.0278586
						CT-T.A	6.55877e-07		TA-G.T	0.00333969		CT-G.A	0.000784614		CT-C.T	0.0324163
						CT-T.G	0.00640871		TA-T.T	0.0320463		CT-T.A	0.00185799		CT-G.G	0.0127347
						CT-T.T	2.19755e-05		CT-T.G	0.00192226	ENSG00000153823	TA-A.A	0.0466654		TA-A.C	0.0373298
						TA-A.T	0.00188594		TA-T.A	0.00285615	ENSG00000153956	TC-C.T	0.0142422		TA-T.G	0.0149513
						TA-T.A	0.0104133		TC-A.A	0.0228921		TC-G.C	0.0368003		TA-T.T	0.00648265
						TA-T.T	0.00583655		CA-A.T	0.0270942	ENSG00000154162	TG-A.T	0.0187693		TC-A.A	0.037282
						TC-A.A	0.0174352		CA-T.T	0.0124721		TG-C.T	0.0119261		TG-T.T	0.0202208
						TC-A.T	0.00640871		CG-T.C	0.0157958		TG-T.A	0.0221603		CA-G.C	0.0493149	ENSG00000140538
						TC-C.C	0.00207359		CT-A.G	0.0336363		CA-A.A	0.0142422	ENSG00000102466	TG-C.T	0.0192155
						TC-C.T	0.0142823		CT-A.T	0.0308796		CA-C.T	0.0368003		CA-C.C	0.0112329	ENSG00000140945
						TC-T.A	0.0104133		TA-A.C	0.0157958		CG-A.C	0.0292243		CA-G.A	0.0101456
						TG-A.A	0.0458061		TC-A.A	0.047109		CG-C.A	0.0292243		CT-C.G	0.0448749
						TG-C.T	0.0142823		TC-T.T	0.0137061		CG-T.A	0.00484085		CT-G.G	0.0166456
						TG-G.T	0.0253106		TG-T.T	0.00333191		CG-T.T	0.00201331		CT-T.A	0.0087795
						TG-T.G	0.0253106		CT-C.C	0.0228921	ENSG00000154645	CT-A.A	0.00467662		TA-A.T	0.0324163
						TG-T.T	0.000305073		CA-A.C	0.0270942	ENSG00000154654	CT-T.A	0.00106804		TC-A.T	0.0192155
						CA-T.A	0.00737623	ENSG00000179869	CA-C.T	0.0270942		TA-C.T	0.0368003		TC-C.C	0.0324163
						CG-T.A	0.0142823		CA-G.C	0.00877091		TA-T.T	0.00942267		TC-C.G	0.0192155
						CG-T.T	0.0458061		CA-T.T	0.0304528		TC-A.G	0.00201331		TC-G.A	0.0373298
						TA-T.A	0.0253106		CT-A.A	0.00164506		TC-A.T	0.0119261		TC-G.G	0.0149513
						CA-C.T	0.0191492	ENSG00000182050	CT-A.G	0.00774688		TC-C.C	0.00195427		TC-T.T	0.00652967
						CA-T.C	0.0458061		TA-G.A	0.035927		TG-A.G	0.0119261		TG-C.T	0.0278586
						CA-T.T	0.00583655		TC-C.T	0.0228921		TG-C.T	0.0010941		TG-G.T	0.0202208
						CG-T.T	0.0194799		CG-T.T	0.0157958	ENSG00000154975	TG-G.T	0.0221603		TG-T.T	0.0324163
						CT-A.G	0.000626358		CT-C.G	0.0220806		TG-T.T	0.00510847		TA-A.T	0.0229372	ENSG00000141837
						CT-C.G	0.0142823		TC-A.G	0.035927		CA-C.C	0.0292243	ENSG00000102935	CT-A.A	0.0302876	ENSG00000143341
						CT-G.C	0.0458061		CA-C.T	0.0114934	ENSG00000155052	CT-G.G	0.0205924		CT-G.T	0.0149513
						CT-G.G	0.00330569		CA-T.T	0.0347265		CG-T.T	0.0292243	ENSG00000104044	TC-A.A	0.00736339
						CT-T.A	1.15458e-05		CT-T.T	0.0254518		CT-A.G	0.0005978		CG-T.T	0.0373298	ENSG00000143473
						CT-T.C	0.032133		TA-C.C	0.00877091		TA-A.G	0.0221603		TC-A.T	0.00361759
						CT-T.G	0.0104133		CA-T.A	0.00877091	ENSG00000155093	TA-C.C	0.0292243		CT-A.G	0.0169297	ENSG00000143951
						TA-A.C	0.0458061		TC-G.T	0.00192226		TA-C.T	0.00484085		TG-G.T	0.0302876	ENSG00000144036
						TA-A.T	0.0142546		CT-A.T	0.0228921	ENSG00000155511	TC-C.T	0.0119261		CG-T.C	0.0302876	ENSG00000144218
						TA-T.C	0.0253106		CA-T.C	0.00877091	ENSG00000155816	TC-T.C	0.0292243		CT-A.G	0.0431194
						TA-T.T	0.0142546		CT-A.G	0.0211047		TG-C.T	0.00467662		CT-C.T	0.0302876
						TC-A.T	0.0316578		TC-A.A	0.035927		CA-A.A	0.00230382	ENSG00000107518	CT-G.G	0.000783702
						TC-T.T	0.00207359		CG-T.T	0.0270942	ENSG00000155849	CA-A.T	0.0450366		CT-G.G	0.045159	ENSG00000144278
						TG-C.T	0.00737623		CT-C.G	0.000356899		CA-G.A	0.0368003		CT-T.C	0.0373298
						TG-G.T	0.0253106		CT-T.A	0.0308336		CA-T.C	0.0142422		CT-T.T	0.045159
						TG-T.T	0.0104133		CT-T.T	0.0270942		CA-T.T	0.00335299		TA-T.T	0.0362571
						CA-A.A	0.00546478	ENSG00000183117	TC-T.A	0.0228921	ENSG00000155966	CG-A.T	0.0368003		TC-T.C	0.011707
						CA-A.T	0.000159618		CA-G.C	0.00333969	ENSG00000156395	CG-C.T	0.0292243		TG-C.T	0.011707
						CA-C.A	2.8256e-06		CT-A.G	0.0173816		CG-T.T	0.000591653		CA-C.T	0.0302876	ENSG00000144290
						CA-C.C	0.00583655		TC-T.A	0.035927	ENSG00000156687	CT-A.C	0.0292243		CA-G.A	0.0302876
						CA-C.T	5.8222e-06		CA-G.C	0.00877091	ENSG00000157168	CT-A.T	0.00455544		TA-A.T	0.0373298
						CA-G.A	0.000156522		CG-A.C	0.0228921		CT-G.A	0.0221603		TC-A.A	0.0202208
						CA-G.C	0.0253106		TA-A.A	0.035927		CT-T.A	0.00285746		TG-T.A	0.0149513
						CA-G.T	0.000533128		TA-C.C	0.00877091		CT-T.C	0.0368003		CA-A.A	0.037282	ENSG00000144451
						CA-T.A	0.00220695		TC-G.G	0.0157958		CT-T.T	0.000554686		CA-A.T	0.045159
						CA-T.C	0.00330569		CA-T.T	0.0168878	ENSG00000157445	TA-T.C	0.0292243		CA-C.A	0.0362571
						CA-T.T	0.0102341		CT-C.G	0.0421631		TC-A.A	0.00467662		CA-C.C	0.0302876
						CG-A.T	0.0316578		CT-G.G	0.0293434		TC-A.G	0.0260602		CA-T.A	0.00360217
						CG-G.A	0.0253106		CT-G.T	0.0137061		TC-C.A	0.00942267		CA-T.C	0.0149513
						CG-T.A	0.00207359		CT-T.T	0.0114934		TC-C.G	0.0292243		CG-T.T	0.037282
						CG-T.C	0.0187071		TA-C.T	0.0228921		TC-C.T	0.0167627		CT-A.G	0.0107928
						CG-T.T	0.00117882		CT-A.A	0.0157958	ENSG00000157680	TC-T.T	0.00467662		CT-G.G	0.0110248
						CT-A.A	0.00375882		TA-T.A	0.0228921		TG-A.T	0.00201331		CT-T.A	0.0111307
						CT-A.C	0.0191492		TC-T.T	0.035927		TG-C.T	2.91523e-06		TA-C.T	0.0302876
						CT-A.G	9.51402e-14		TG-C.T	0.00877091		TG-T.T	0.000591653		TC-A.A	0.0225751
						CT-C.A	0.00207359		CA-G.A	0.0315059	ENSG00000158258	CA-C.C	0.0221603	ENSG00000108018	TC-A.T	0.037282
						CT-C.C	0.00583655		CA-T.T	0.00905206		CA-G.A	0.0343905		TC-C.C	0.0362571
						CT-C.G	2.7457e-08		CT-T.G	0.0308796		CG-T.T	0.000272878		TC-C.T	0.000819128
						CT-C.T	0.00374578		CT-A.C	0.00285615	ENSG00000158321	CT-C.A	0.0292243		TG-C.T	0.00579076
						CT-G.G	5.68067e-08		TC-T.T	0.0157958		CT-C.G	0.0132331		TG-G.T	0.0302876
						CT-T.A	0.000944485		TG-T.T	0.035927		CT-G.G	0.00380834		CA-A.A	0.0287071	ENSG00000144619
						CT-T.C	0.00214902		CT-A.G	0.0168878	ENSG00000159216	CT-T.A	0.00945735		CA-C.T	0.0060011
						CT-T.G	5.8222e-06		CA-C.T	0.0447917	ENSG00000162631	CT-T.C	0.0368003		CA-G.T	0.0137296
						CT-T.T	0.00036076		CT-T.G	0.00678364		CT-T.T	3.15153e-05		CA-T.T	0.0106455
						TA-A.T	0.00214902		CT-G.G	0.0220806	ENSG00000162670	TA-C.G	0.0187693		CG-T.C	0.00361759
						TA-C.C	0.00640871		TA-A.T	0.00678364		TA-G.G	0.0119261		CG-T.T	0.0451857
						TA-C.G	0.0142823		CA-A.T	0.035927	ENSG00000163116	TA-G.T	0.0466654		CT-T.A	0.00155508
						TA-C.T	0.00366335		TA-G.A	0.0228921		TA-T.T	0.00942267		CT-T.T	0.00162544
						TA-G.G	0.0253106		TC-G.G	0.035927		TC-A.T	0.00230382		TA-C.A	0.0302876
						TA-G.T	0.0191492		TG-C.T	0.0228921		TC-G.A	0.0292243		TA-T.G	0.00361759
						TA-T.A	5.37761e-06		CG-T.A	0.00877091	ENSG00000164176	TC-T.A	0.0292243		TC-A.T	0.0192155
						TC-A.A	8.92537e-05		CT-C.G	0.0209428	ENSG00000164418	TG-A.T	0.00484085		TC-C.C	0.0373298
						TC-A.G	0.0316578		CA-T.T	0.0270942	ENSG00000164588	TG-C.T	0.000877103		TC-C.T	0.0324163
						TC-C.C	0.00220695		CT-T.G	0.0228921		TG-G.T	0.0292243		TG-A.T	0.0108363
						TC-C.G	0.0191492		TC-T.C	0.0228921		TG-T.T	0.0221603		TG-C.T	0.00484765
						TC-C.T	0.0018945		TG-T.A	0.035927		CA-A.A	0.00641737	ENSG00000108684	TG-T.C	0.0302876
						TC-G.T	0.00583655		CA-A.G	0.0228921	ENSG00000164796	CA-A.T	0.0187693		CT-C.T	0.0302876	ENSG00000144642
						TC-T.T	0.00214902		CA-T.T	0.0315546		CA-G.A	0.0174933		TA-A.T	0.0108363
						TG-A.T	0.0187071		CT-T.G	0.0192567		CA-T.A	0.0167627		TC-A.A	0.0108363
						TG-C.C	0.0142546		TA-T.A	0.0380148		CG-T.C	0.00455544		TC-A.G	0.00736339
						TG-C.G	0.0253106		TA-T.G	0.0228921		CG-T.T	0.00698707		TC-G.T	0.0149513
						TG-C.T	2.1783e-05		CT-T.A	0.0137061	ENSG00000165061	CT-A.A	0.0142422		TG-G.T	0.0302876
						TG-G.T	0.0142546		TA-A.T	0.0228921	ENSG00000165084	CT-C.G	0.0167726		TG-T.T	0.0302876
						TG-T.A	0.0253106		TA-C.T	0.0228921		CT-G.G	0.00155954		CT-A.G	0.0207394	ENSG00000144724
						TG-T.T	1.15458e-05		CA-C.T	0.0157958	ENSG00000165323	CT-T.A	0.0041699		TC-A.A	0.0302876
						CA-A.C	0.0458061	ENSG00000184305	CT-C.G	0.0308796		CT-T.C	0.0205575		TC-G.G	0.0302876	ENSG00000145075
						CA-C.T	0.0142823		CT-G.C	0.00877091		CT-T.T	0.00106804		CG-T.A	0.0302876	ENSG00000145087
						CA-T.T	0.00214902		CT-T.T	0.0156707		TA-A.A	0.000784614		CG-T.C	0.0302876
						CG-T.A	0.0142546		CA-G.T	0.0228921	ENSG00000165379	TA-A.C	0.0368003		CT-A.A	0.00736339	ENSG00000145191
						CG-T.T	0.0018945		CT-A.G	0.0482633	ENSG00000165966	TA-A.T	0.0466654		CA-A.A	0.0207394	ENSG00000145242
						CT-A.A	0.0190338		CA-A.T	0.0270942	ENSG00000165973	TA-C.A	0.0292243		CT-C.G	0.0373298
						CT-A.G	0.0104133		CA-C.A	0.037811		TA-C.G	0.0292243		CT-G.G	0.0169297
						CT-C.T	0.0142546		CA-T.A	0.00333191		TA-C.T	0.0101419		CT-T.A	0.00369677
						CT-G.G	0.0104133		CT-A.T	0.0156707		TA-G.A	0.0119261		TA-A.T	0.0278586
						CT-T.A	6.22594e-06		CT-C.T	2.52445e-05		TA-T.G	0.0292243		TC-C.C	0.0302876
						CT-T.C	0.0142823		CT-G.C	0.0308796		TC-C.G	0.00942267		CT-A.T	0.0302876	ENSG00000145362
						CT-T.G	0.0191492		TA-A.T	0.0156707		TG-A.G	0.0292243		TC-A.T	0.0149513
						CT-T.T	0.00214902		TC-A.A	0.0191943		TG-C.T	0.0316333		CA-C.T	0.00361759	ENSG00000145416
						TA-T.A	0.00387295		TG-C.T	0.0157958		TG-G.C	0.00195427		CA-G.A	0.00360217
						TA-T.T	0.0187071		TG-T.T	0.035927		TG-G.T	0.0101419		CG-A.T	0.0149513
						TC-A.T	0.0190338		CT-A.T	0.0228921	ENSG00000165995	CA-C.A	0.0292243	ENSG00000109452	CT-A.A	0.037282
						TC-G.A	0.0458061		CG-T.T	0.035927	ENSG00000166206	CG-T.T	0.00211217		CT-A.T	0.045159
						TG-C.T	0.0458061		CT-A.T	0.0228921		TA-T.C	0.0292243		CT-T.A	0.0351885
						TG-T.T	0.00330569		CT-G.G	0.0391811	ENSG00000166501	TC-C.T	0.0292243		CT-T.G	0.0451857
						CA-A.T	0.00737623	ENSG00000185008	TA-C.C	0.035927	ENSG00000166748	TC-G.G	0.0292243		TA-C.G	0.0373298
						CA-C.A	4.39922e-05		CA-A.A	0.0425137	ENSG00000168702	CA-A.A	0.0142422	ENSG00000112232	TA-G.A	0.0302876
						CA-C.C	0.0253106		CA-C.C	0.00720472		CA-A.C	0.0187693		CA-A.A	0.0194011	ENSG00000145526
						CA-C.T	0.0187071		CA-T.T	0.0225579		CA-A.T	0.0450366		CA-C.A	0.0287071
						CA-G.A	0.0191492		CG-A.C	0.00333969		CA-C.T	2.70974e-05		CA-C.C	0.011707
						CA-T.C	8.21342e-05		CG-G.A	0.0228921		CA-G.A	0.00455544		CG-T.T	1.66357e-06
						CA-T.T	0.00212321		CT-C.C	0.0308796		CG-A.A	0.0101419		CT-A.A	0.0273667
						CG-A.T	0.0142823		CT-T.C	0.0103044		CG-T.A	0.00510847		CT-C.G	0.0164685
						CG-C.C	0.0458061		CT-T.T	0.000361603		CG-T.T	0.0174933		CT-C.T	0.000172334
						CG-G.C	0.0458061		TC-C.C	0.00285615		CT-A.T	0.0466654		TA-A.T	0.0111307
						CG-G.T	0.0458061		TG-A.G	0.035927		CT-G.T	0.0466654		TA-C.C	0.011707
						CG-T.A	0.0187071		TG-C.C	0.0228921		CT-T.A	0.00335299		TA-C.T	0.0224757
						CG-T.T	0.000289474		TG-C.T	0.00986486		CT-T.C	0.0201868		TA-G.T	0.00187069
						CT-A.A	0.00119131		CA-A.C	0.00285615	ENSG00000168843	CT-T.T	0.000104889		TA-T.A	0.000916815
						CT-A.G	5.33637e-09		CA-T.A	0.00192226		TA-A.A	0.0260602		TC-A.A	0.0137028
						CT-C.A	0.0018945		CT-A.T	0.0137061		TA-A.T	0.00945735		TC-C.T	0.00484765
						CT-C.G	0.000156522		CT-T.G	0.011494		TA-C.T	0.00764381		TG-A.G	0.0373298
						CT-G.C	0.0458061		TA-C.A	0.035927		TA-G.A	0.0119261		TG-A.T	0.045159
						CT-G.G	7.68109e-08		TC-A.G	0.0308336		TA-G.T	0.000124365		TG-C.T	0.00398606
						CT-G.T	0.00583655		TG-C.T	0.035927		TA-T.T	1.71661e-05		TG-T.T	0.0273667
						CT-T.A	1.57441e-05		CA-C.A	0.0156707	ENSG00000168959	TC-A.A	0.00123153		CT-C.G	0.0364994	ENSG00000145536
						CT-T.C	1.45107e-06		CA-T.A	0.000193547		TC-C.T	0.000377172		CA-A.A	0.0362571	ENSG00000145934
						CT-T.G	0.00188594		CT-G.G	0.0353371		TG-C.G	0.0119261		CA-A.T	0.011707
						CT-T.T	6.02473e-05		CT-T.C	0.0157958		TG-C.T	2.87214e-05		CA-C.C	0.0202208
						TA-A.T	0.00366335		TC-C.T	0.0228921		TG-T.T	0.0174933		CA-G.T	0.0207394
						TA-C.C	0.0458061		TC-G.T	0.00877091		CA-A.T	0.0101419	ENSG00000112541	CG-C.C	0.0373298
						TA-C.G	0.00207359		TG-C.T	0.0228921		CA-C.C	0.00484085		CT-A.G	0.0114055
						TA-C.T	0.00113203		CA-C.A	0.0137061	ENSG00000169306	CA-C.T	0.0187693		TA-A.C	0.0302876
						TA-T.A	0.00220695		CA-C.T	0.037811		CA-G.A	0.00455544		TA-C.T	0.0108363
						TA-T.C	0.0458061		TA-C.T	0.0308336		CA-G.C	0.0221603		TA-T.T	0.00360217
						TA-T.T	8.21597e-05		TC-C.G	0.0447917		CG-T.A	0.0368003		TC-A.T	0.0192155
						TC-A.A	0.0379769		TC-C.T	0.00877091		CG-T.T	0.0221603		TC-C.A	0.0373298
						TC-A.T	0.00188594		TG-C.T	0.0308336		CT-A.G	3.41139e-05		TC-C.C	0.00361759
						TC-C.C	0.00387295		CA-A.C	0.00877091	ENSG00000169760	CT-G.A	0.00455544		TC-C.T	0.00361759
						TC-C.T	8.92537e-05		CA-T.A	0.0308336		CT-G.G	0.0205168		TG-C.A	0.0302876
						TC-T.A	0.0142823		CA-T.T	0.0175796		CT-T.G	0.00113064		CA-A.A	0.0302876	ENSG00000145996
						TC-T.C	0.00060779		CG-C.A	0.0157958		TA-A.T	0.0221603		CT-G.G	0.0108363
						TG-C.T	2.8256e-06		CG-T.T	0.0270942		TA-G.A	0.0292243		CA-G.T	0.0373298	ENSG00000146143
						TG-T.A	0.00207359		TA-A.C	0.0228921	ENSG00000169855	TC-C.A	0.0119261		TA-T.A	0.0106111
						TG-T.T	0.00374578		TA-A.T	0.0482633		TC-G.T	0.0187693		CA-T.A	0.0373298	ENSG00000146555
						CA-A.C	0.032133	ENSG00000185274	TA-T.A	0.0157958		TC-T.T	0.0187693		CA-T.T	0.00575212
						CA-G.A	0.032133		TC-C.C	0.0228921		TG-C.G	0.0119261		CG-A.T	0.0302876
						CA-G.T	0.0142546		TC-T.C	0.035927		TG-C.T	0.000124365		CT-G.C	0.0149513
						CA-T.A	0.000628676		TC-T.T	0.00340075		TG-G.T	0.0292243		CT-G.G	0.000547537
						CT-A.A	0.00583655		TG-A.A	0.0156707		CA-C.A	0.0292243	ENSG00000112902	CT-T.A	0.00648265
						CT-A.G	1.21007e-07		CA-C.A	0.0156707	ENSG00000169862	CA-C.T	0.000160259		CT-T.G	0.0175855
						CT-A.T	0.0458061		CA-T.C	0.000177469		CG-T.A	0.00455544		TA-C.T	0.00736339
						CT-C.A	0.032133		CT-C.C	0.0157958		CG-T.C	0.000784614		TG-T.G	0.00736339
						CT-C.G	0.000206552		CT-G.T	0.0228921		CT-A.G	0.00474614		CA-A.T	0.0302876	ENSG00000146938
						CT-G.A	0.0142546		TC-A.T	0.0270942		CT-G.A	0.0221603		CA-C.T	0.0373298
						CT-G.C	0.00387295		CA-T.A	0.00877091	ENSG00000169933	CT-T.A	0.0491272		CA-T.T	0.0373298
						CT-G.G	3.17325e-09		TA-T.T	0.0228921		TA-A.T	0.0221603		CT-T.A	0.0108363
						CT-G.T	0.0187071		CA-G.A	0.0228921	ENSG00000169946	TC-G.C	0.0292243		TG-T.T	0.0373298
						CT-T.G	1.45107e-06		TA-A.A	0.0157958	ENSG00000170396	TC-T.T	0.0187693		CA-C.A	0.0362571	ENSG00000147481
						CT-T.T	0.0191492		CT-C.G	0.0380148	ENSG00000170579	TG-C.G	0.0292243		CA-T.A	0.0110248
						TA-A.A	0.0458061		CA-C.A	0.0270942	ENSG00000170624	TG-C.T	4.90916e-05		CA-T.C	0.00369677
						TA-C.T	0.0253106		CG-T.C	0.0308336		TG-T.T	0.00195427		CG-A.T	0.0149513
						TA-T.A	0.0253106		CT-A.A	0.0308796		CA-C.A	0.0221603	ENSG00000113100	TA-T.T	0.0364994
						TC-A.T	0.0187071		CT-C.A	0.000481665		CA-C.C	0.0119261		TC-C.T	0.000215487
						TC-C.C	0.0142546		CT-C.G	0.0126633		CA-C.T	0.0119261		TC-T.A	0.0302876
						TG-C.T	0.00060779		TA-T.A	0.0156707		CA-G.A	0.0292243		TG-C.T	8.98383e-05
						TG-T.T	0.00737623		CT-A.G	0.0353371	ENSG00000170745	CA-G.C	0.0292243		TG-G.T	0.0202208
						CA-A.A	0.032133	ENSG00000187323	CA-A.A	0.0447917	ENSG00000170959	CA-T.A	0.00484085		TG-T.T	0.0010639
						CA-C.C	0.0253106		CT-A.T	0.00678364		CA-T.T	0.0167627		TC-G.A	0.0373298	ENSG00000147485
						CA-T.T	0.00583655		CT-C.C	0.00877091		CG-T.T	0.0368003		CA-A.T	0.0202208	ENSG00000147724
						CT-A.G	7.14962e-07		TC-T.C	0.0228921		CT-A.A	0.042714		CG-T.A	0.0373298
						CT-A.T	0.0253106		CT-C.C	0.00877091	ENSG00000171587	CT-C.A	0.0292243		CG-T.T	0.0302876
						CT-C.G	0.0191492		CA-A.C	0.0228921	ENSG00000171735	CT-C.T	0.0101419		CT-G.G	0.00208457
						CT-G.G	0.00614737		CT-A.G	0.00359475		CT-T.A	0.0260602		CT-T.T	0.0362571
						CT-G.T	0.0253106		CG-T.T	0.000380688	ENSG00000172260	CT-T.T	0.00359174		CA-G.T	0.00361759	ENSG00000148219
						CT-T.G	0.0316578		CT-A.G	0.0304528		TA-C.A	0.0292243		CG-C.T	0.0302876
						CT-T.T	0.0177871		CT-T.A	0.00986486		TA-C.C	0.00484085		CG-T.A	0.00177279
						TA-A.T	0.00207359		TA-A.T	0.00118197		TA-C.T	0.0174933		CT-C.A	0.011707
						TA-C.A	0.0458061		TC-T.A	0.035927		TA-T.T	0.0466654		CT-C.T	0.045159
						TA-G.T	0.0142546		CT-G.A	0.0228921	ENSG00000172554	TC-C.T	0.0119261		CT-T.G	0.00648265
						TA-T.T	0.00737623		CA-T.A	0.0228921	ENSG00000172572	CA-G.A	0.0292243	ENSG00000113396	CT-T.T	0.0451857
						TC-A.T	0.00737623		CG-T.T	0.0228921		CT-T.A	0.0221603		TA-A.T	0.0149513
						TC-C.T	0.000628676		CT-C.G	0.0137061		CT-T.C	0.0174933		TC-C.C	0.00360217
						TC-G.T	0.0458061		CT-G.G	0.0211451	ENSG00000172987	TC-A.A	0.0119261		TG-C.T	0.00648265
						TG-C.T	0.0142823		TG-G.T	0.0228921		TC-T.C	0.0292243		CA-T.T	0.0108363	ENSG00000148498
						TG-G.T	0.0142546		CA-A.T	0.00877091	ENSG00000173406	TG-C.T	0.000377172		CG-T.T	0.0202208
						CA-A.A	0.0110314	ENSG00000188107	CA-T.T	0.00678364		TG-T.T	0.00455544		TC-A.G	0.0302876	ENSG00000148513
						CA-A.C	8.21342e-05		CG-A.T	0.00877091		CA-A.A	0.0292243	ENSG00000113448	CG-C.A	0.0373298	ENSG00000148655
						CA-A.T	0.00117882		CT-A.C	0.0308336		CA-A.C	0.000784614		CG-T.T	0.000866435
						CA-C.A	0.00214902		CT-T.G	0.00310898		CA-C.T	0.0101419		TG-C.T	0.00302717
						CA-C.C	0.00060779		TC-T.C	0.0137061		CG-T.T	0.00942267		CA-A.A	0.0488123	ENSG00000148948
						CA-C.T	2.76409e-06		TG-C.A	0.0228921		CT-A.A	0.0174933		CA-C.T	0.041918
						CA-G.A	0.0191492		CT-C.A	0.0157958	ENSG00000173482	CT-A.G	0.0165493		CG-A.T	0.0302876
						CA-G.C	0.00207359		CA-A.C	0.0192567	ENSG00000174469	CT-G.A	0.00455544		CG-T.T	0.0023404
						CA-T.A	1.5368e-07		CA-T.T	0.0185536		CT-T.C	0.0199401		CT-A.T	0.0324605
						CA-T.C	0.000628676		CG-A.A	0.037811		TA-T.A	0.0005397		CT-T.A	0.0390041
						CA-T.T	7.68109e-08		CG-T.A	0.0168878		TC-A.G	0.00252842		CT-T.T	0.0122705
						CG-A.A	0.0253106		CT-C.G	0.0023773		TC-C.G	0.00484085		TA-C.T	0.0137296
						CG-A.T	0.0191492		CT-T.A	0.00789501		TC-G.C	0.000784614		TA-G.A	0.0207394
						CG-C.T	0.0458061		CT-T.T	1.26089e-05		TC-T.G	0.000784614		TC-A.T	0.0169297
						CG-T.A	2.1783e-05		TC-A.C	0.0270942		TC-T.T	0.00467662		TC-C.A	0.00736339
						CG-T.C	0.00737623		TC-T.G	0.037811		TG-T.A	0.0187693		TC-C.T	0.000642331
						CG-T.T	0.000104828		TG-T.T	0.00727996		TG-T.T	0.0119261		TC-T.A	0.037282
						CT-A.A	0.000201305		CT-G.G	0.0275065	ENSG00000174473	CA-C.T	0.00510847	ENSG00000114279	TG-C.G	0.0302876
						CT-A.G	1.04777e-07		CT-G.T	0.00333969		CA-G.C	0.0119261		TG-C.T	4.63655e-05
						CT-A.T	0.000305073		TC-T.G	0.0228921		CA-T.A	0.0221603		TG-G.T	0.00575212
						CT-C.A	0.00583655		CA-C.A	0.0228921	ENSG00000174482	CG-A.A	0.0221603		TG-T.T	0.00323335
						CT-C.C	0.00207359		CA-T.A	0.00192226		CG-A.T	0.00484085		CA-A.A	0.0202208	ENSG00000149256
						CT-C.G	5.37761e-06		CT-A.G	0.00903859		CG-T.T	0.000272878		CA-C.A	0.0108363
						CT-C.T	0.000996623		TC-G.T	0.0228921		CT-A.C	0.00484085		CT-A.G	0.00116658
						CT-G.G	1.14421e-07		CG-C.T	0.035927	ENSG00000175161	CT-A.G	0.000519022		CT-T.T	0.000819128
						CT-G.T	0.0110314		CT-C.G	0.0264254		CT-A.T	0.0221603		TC-G.A	0.0373298
						CT-T.A	4.43443e-06		CT-T.T	0.0380148		CT-G.G	0.0482789		TC-T.C	0.0373298
						CT-T.C	4.18992e-05		TC-G.A	0.0157958		CT-T.C	0.0368003		TG-T.A	0.0302876
						CT-T.G	5.37761e-06		TG-C.T	0.035927		CT-T.T	0.0199401		TG-T.T	0.0362571
						CT-T.T	3.71597e-07		CA-C.T	0.0228921	ENSG00000175471	TA-A.T	0.0119261		CT-C.T	0.0373298	ENSG00000149294
						TA-A.A	0.000156522		CT-A.G	0.0315546		TC-A.T	0.000784614		CT-T.T	0.00361759	ENSG00000149403
						TA-A.G	0.0194799		CT-C.A	0.0228921		TC-C.T	0.000877103		CT-T.A	0.0149513	ENSG00000149571
						TA-A.T	3.50532e-07		CT-C.G	0.0240912		TC-G.C	0.0292243		CA-T.C	0.00032713	ENSG00000149972
						TA-C.A	0.0253106		CA-T.C	0.0380148	ENSG00000175497	TC-G.G	0.0221603		CT-C.T	0.0451857
						TA-C.C	0.0458061		CG-T.A	0.0380148		TG-C.T	4.8801e-06		CT-T.A	0.000515193
						TA-C.G	0.00737623		CT-A.G	0.0350345		TG-T.T	0.0101419		CT-T.C	0.0225024
						TA-C.T	0.000305073		CT-C.A	0.0209428		CA-G.C	0.0292243	ENSG00000114861	TA-A.T	0.0324605
						TA-G.T	1.07276e-05		TC-A.A	0.00223537		CA-T.C	0.0292243		TC-A.T	0.041918
						TA-T.A	0.0190338		TC-G.T	0.0157958		CT-T.C	0.0368003		TC-C.A	0.0373298
						TA-T.T	2.19755e-05		CT-G.G	0.00774688	ENSG00000175600	TC-T.C	0.0466654		TC-C.T	0.0225751
						TC-A.A	0.0395985		TA-A.T	0.0308336		TG-C.T	0.0292243		TG-T.T	0.0137296
						TC-A.C	0.0142546		TA-C.G	0.0228921		CA-A.A	0.00123153	ENSG00000115896	CA-C.A	0.0402	ENSG00000150275
						TC-A.G	0.00737623		TA-T.A	0.0270942		CA-A.T	0.0174933		CA-C.T	0.00675716
						TC-A.T	1.41899e-06		TG-A.A	0.0228921		CA-C.C	0.0187693		CG-A.A	0.0192155
						TC-C.C	0.0316578		TG-C.T	0.00877091		CA-T.A	0.0101419		CG-G.A	0.00575212
						TC-C.G	0.0104133		CA-T.T	0.0124721	ENSG00000176204	CG-A.A	0.0292243		CT-A.C	0.0137296
						TC-C.T	0.00219576		TA-C.A	0.035927		CG-A.T	0.0292243		CT-A.T	0.00206205
						TC-G.C	0.0458061		TA-G.G	0.00333969		CG-C.T	0.0292243		CT-C.C	0.00652967
						TC-G.T	0.00188594		TA-T.A	0.0380148		CG-T.A	0.00201331		CT-T.C	0.00426916
						TC-T.A	0.00188594		TC-A.T	0.0156707		CG-T.T	0.000554686		TA-C.C	0.0324163
						TC-T.C	0.00387295		TC-G.G	0.0228921		CT-C.A	0.000124365		TA-G.C	0.0108363
						TC-T.T	0.000652154		CA-A.T	0.0004751	ENSG00000176406	CT-G.C	0.0260602		TA-T.A	0.0273667
						TG-A.A	0.0142546		CA-C.A	0.0308336		CT-T.G	0.0199401		TC-A.A	0.0331814
						TG-A.G	0.0142546		CA-C.T	0.035927		TA-A.A	0.00484085		TC-C.T	0.00426916
						TG-A.T	0.000996623		CT-T.A	0.0482633		TA-C.C	0.0119261		TC-G.C	0.0278586
						TG-C.A	0.0253106		CA-T.C	0.000481665	ENSG00000176571	TA-C.G	0.0292243		TC-G.G	0.00302717
						TG-C.C	0.0458061		CG-T.T	0.00164506		TC-A.A	0.0174933		TC-T.A	0.0175855
						TG-C.T	5.37761e-06		CT-C.G	0.0482633		TC-A.G	0.0221603		TC-T.G	0.0207394
						TG-G.G	0.0458061		TA-A.C	0.0157958		TC-C.C	0.00031326		TG-A.T	0.00484765
						TG-G.T	0.0187071		TC-T.C	0.0228921		TC-C.T	0.000784614		TG-C.C	0.0202208
						TG-T.G	0.0187071		TG-C.T	0.00192226		TC-G.A	0.000784614		TG-C.T	7.59483e-05
						TG-T.T	5.8222e-06		CA-G.A	0.035927	ENSG00000176769	TC-T.A	0.00484085		TG-G.T	0.00360217
						CA-A.C	0.0142546	ENSG00000198947	CA-A.T	0.00333969	ENSG00000176771	TG-A.A	0.0292243		TG-T.T	0.00265089
						CA-A.T	0.0191492		CA-G.T	0.00877091		TG-A.T	0.0221603		TA-T.A	0.00302717	ENSG00000150361
						CA-C.T	0.0187071		CA-T.A	0.00678364		TG-C.G	0.0368003		TC-A.T	0.0207394
						CA-G.C	0.0458061		CG-T.A	0.00877091		TG-C.T	0.00285746		TC-C.T	0.00361759
						CA-T.A	0.0190338		CT-C.C	0.00877091		TG-T.T	0.00113064		TG-C.T	0.0202208
						CA-T.T	0.0174352		TC-C.A	0.035927		CA-C.C	0.0368003	ENSG00000116117	CA-T.T	0.00369677	ENSG00000150394
						CG-T.A	0.00330569		CT-T.G	0.0482633	ENSG00000177694	CG-T.C	0.0292243		CG-T.T	0.0324163
						CT-A.A	0.0460275		CT-T.T	0.0220806		CG-T.T	0.00225948		CT-A.A	0.037282
						CT-A.C	0.0458061		TA-G.T	0.00333969		CT-A.G	0.0410349		TC-T.T	0.0373298
						CT-A.G	1.02187e-06		TC-G.G	0.0228921		CT-T.T	0.0205575		TG-C.T	0.0169297
						CT-C.G	0.0177871		CA-A.A	0.0320463	ENSG00000178568	TA-G.A	0.0292243		TG-T.T	0.00575212
						CT-C.T	0.0142823		CT-G.A	0.0308336		TG-A.G	0.0292243		CG-T.A	0.0362571	ENSG00000150471
						CT-G.G	0.000104828		TA-A.T	0.0421631		CA-C.C	0.00484085	ENSG00000116147	CG-T.T	0.0192155
						CT-T.A	0.00280449		TA-T.A	0.0482633		CA-C.T	0.00031326		TC-G.A	0.0229372
						CT-T.C	0.00640871		TC-T.C	0.0308336		CA-T.C	0.00484085		CT-G.G	0.00736339	ENSG00000150636
						CT-T.G	0.000305073		CT-A.A	0.00333969	ENSG00000179242	CT-C.A	0.00484085		TC-G.T	0.0149513
						CT-T.T	0.0125297		CT-C.G	0.00996449		CT-C.G	0.00211217		TG-C.T	0.00177279
						TA-A.C	0.0191492		CT-T.A	0.037811		CT-T.T	0.00510847		CA-A.T	0.0351885	ENSG00000150672
						TA-C.T	0.0191492		CT-A.G	0.00108978	ENSG00000179399	TA-A.T	0.0368003		CA-G.C	0.011707
						TC-C.T	0.0190338		CT-T.C	0.00905206		TC-C.T	0.00201331		CA-G.T	0.00648265
						TC-G.T	0.0458061		TG-T.T	0.0447917		TG-C.T	0.00455544		CG-A.A	0.011707
						TG-C.T	0.00220695		CA-A.A	0.0270942	ENSG00000179603	TG-G.T	0.0292243		CG-T.C	0.00158053
						CA-A.A	0.0191492	ENSG00000272781	CA-T.T	0.0175796		CA-T.A	0.00467662	ENSG00000116183	CT-A.T	0.00259419
						CA-A.T	0.0316578		TG-C.T	0.00877091		CA-T.T	0.00510847		CT-T.A	0.000802461
						CA-C.C	0.032133		CG-T.A	0.0228921	ENSG00000179915	CT-G.T	0.0119261		CT-T.T	0.00241616
						CA-C.T	0.00737623		CT-A.A	0.0482633		CT-T.G	0.00195427		TA-A.C	0.00361759
						CA-T.A	0.00330569		CT-C.C	0.00285615		TA-C.C	0.0292243		TA-C.A	0.0202208
						CA-T.C	0.0253106		CT-C.G	0.0304528		TC-T.C	0.0292243		TA-C.C	0.0101456
						CA-T.T	0.00214902		CT-T.T	0.0211451		TG-C.T	0.00031326		TA-C.T	0.0111307
						CG-C.T	0.0458061		TA-C.G	0.0228921		TG-G.T	0.0292243		TA-T.C	0.0202208
						CG-T.A	0.0142823		TA-C.T	0.00905206		TG-T.T	0.00484085		TA-T.T	0.0175855
						CT-A.G	0.000944485		TC-T.A	0.00285615		CA-A.T	0.0101419	ENSG00000117114	TC-A.A	0.025113
						CT-C.G	0.0316578		TG-G.G	0.035927		CG-G.A	0.0292243		TC-A.C	0.0373298
						CT-G.G	0.000104828		TG-A.T	0.0228921	ENSG00000180287	CG-T.A	0.00031326		TC-T.T	0.0110248
						CT-G.T	0.0191492		CA-T.A	0.00678364	ENSG00000181234	CG-T.T	0.00467662		TG-A.T	0.0324163
						CT-T.A	2.39607e-05		CT-C.A	0.035927		CT-C.T	0.00031326		TG-C.T	0.0365291
						CT-T.G	0.0142546		CT-G.G	0.0225579		CT-G.C	0.0221603		TG-G.T	0.00196703
						CT-T.T	0.0283511		TC-A.G	0.035927		CT-T.A	0.0174933		TG-T.A	0.0324163
						TA-A.G	0.0253106		CA-C.C	0.0228921	ENSG00000181722	TA-T.T	0.000784614		TG-T.G	0.0202208
						TA-A.T	0.0018945		CT-G.G	0.035927	ENSG00000181804	TC-C.C	0.0292243		CA-C.A	0.0149513	ENSG00000151025
						TA-T.A	0.00374578		CT-T.G	0.00678364		TG-C.T	0.00484085		CT-A.G	0.0164685	ENSG00000151067
						TA-T.G	0.0458061		CT-A.T	0.00729982	ENSG00000182050	TG-T.T	0.0119261		CT-C.G	0.00044468
						TA-T.T	0.00583655		CT-G.G	0.00129272		CA-A.C	0.0101419	ENSG00000120549	CT-C.G	0.0169297	ENSG00000151136
						TC-C.C	0.0142546		TC-T.A	0.0156707		CG-T.C	0.00484085		CG-T.T	0.00361759	ENSG00000151320
						TC-G.A	0.0458061		TC-T.T	0.0308336		CG-T.T	0.0187693		TC-A.A	0.00736339
						TC-G.G	0.0458061		CA-T.T	0.035927	ENSG00000182168	CT-G.C	0.00195427		CA-C.A	0.0302876	ENSG00000151322
						TC-T.C	0.0458061		CT-G.G	0.037811		CT-G.T	0.0119261		CA-G.A	0.0493149
						TG-C.G	0.0253106		CA-T.T	0.0228921	ENSG00000182185	CT-T.G	0.0174933		CG-T.A	0.0302876
						TG-C.T	0.0191492		CT-G.G	0.032423	ENSG00000182256	TA-A.T	0.0292243		CT-T.A	0.0207394
									CT-G.T	0.0240912		TC-A.A	0.0174933		TC-C.G	0.0302876
									TA-C.T	0.0228921		TC-A.T	0.0187693		TG-T.T	0.0149513
									TC-A.A	0.00333969		CA-A.A	0.0221603	ENSG00000120594	TC-C.C	0.0149513	ENSG00000151474
									CA-A.T	0.00192226	ENSG00000182348	CA-A.T	0.000377172		CA-A.A	0.0101456	ENSG00000151789
									CT-A.G	0.00554911		CA-G.A	0.0101419		CA-C.T	0.011707
									TA-C.G	0.035927		CA-T.T	0.00764381		CA-T.T	0.00331386
									CT-A.G	0.032423	ENSG00000182601	CG-T.A	0.0221603		CG-T.T	0.0112329
									CT-G.C	0.0228921		CG-T.T	0.0101419		CT-A.A	0.0169297
									TA-T.T	0.035927		CT-C.A	0.0292243		TA-A.C	0.0373298
									CT-A.G	0.00905206	ENSG00000182621	CT-G.G	0.00945735		TA-C.T	0.0207394
									CT-G.G	0.0137061		CT-T.A	0.00230382		TC-C.A	0.0149513
									TC-G.A	0.0228921		CT-T.G	0.0466654		TG-C.T	0.00161792
									CA-T.A	0.0308796	ENSG00000182667	TA-T.C	0.0368003		TA-A.T	0.0302876	ENSG00000151834
									CA-T.T	0.047079		TC-A.A	0.0101419		CA-C.T	0.00196703	ENSG00000151952
									CT-C.T	0.00720472		TC-T.C	0.000784614		CG-G.T	0.0149513
									CT-T.A	0.0315546		TG-C.T	0.0187693		CG-T.A	0.0207394
									TA-A.G	0.0228921		TG-G.T	0.00484085		CT-A.A	0.0451857
									TC-A.C	0.0157958		CA-T.A	0.0466654	ENSG00000121904	CT-C.A	0.0145748
									TC-A.G	0.0270942		CG-T.T	0.00201331		CT-T.A	0.0351885
									TC-G.C	0.0270942		CT-T.T	0.0187693		CT-T.C	0.0179324
									CA-G.T	0.0228921	ENSG00000182771	TC-A.C	0.0292243		TG-C.T	0.0112329
									CA-T.T	0.035927		TG-C.T	0.0221603		CT-G.A	0.0302876	ENSG00000152061
									CT-A.G	0.0283136		CA-C.T	0.00484085	ENSG00000128573	CA-C.A	0.0373298	ENSG00000152092
									CG-A.A	0.0228921	ENSG00000182901	CA-T.A	0.00404185		CT-A.G	0.0324605
									TC-C.T	0.0228921	ENSG00000183023	CA-T.T	0.0368003		TA-C.T	0.00736339
									CT-A.G	0.00253079	ENSG00000183049	CG-A.T	0.0292243		CA-T.A	0.0112329	ENSG00000152208
									CA-T.T	0.00544362	ENSG00000183098	CT-A.A	2.79951e-05		CA-T.G	0.0149513
									CT-G.A	0.037811		CT-A.G	0.0338848		CT-A.A	0.0060011
									CT-T.T	0.0192567		CT-C.G	0.0343905		CT-C.T	0.045159
									TG-C.G	0.00877091		CT-G.G	0.00230382		CT-G.T	0.0207394
									CA-A.A	0.0421631	ENSG00000183117	CT-T.T	0.00252842		CT-T.T	0.00155508
									CA-T.T	0.0173816		TA-A.T	0.0174933		TA-A.T	0.0225024
									CT-C.T	0.037811		TA-C.A	0.0221603		TC-A.T	0.0287071
									TA-A.T	0.0360772		TA-C.C	0.00484085		TC-T.A	0.00579076
									TG-C.T	0.037811		TA-C.T	0.000877103		TC-T.G	0.0373298
									CT-A.T	0.000481665	ENSG00000183166	TC-A.A	0.0316333		TG-C.T	0.00196703
									CT-C.G	0.0007701		TC-A.T	0.0260602		CT-A.G	0.0110248	ENSG00000152377
									CT-G.A	0.0447917		TC-T.T	0.0101419		CT-T.A	0.0207394
									CA-C.A	0.0168878	ENSG00000183230	TG-C.T	4.90916e-05		TG-C.T	0.0373298
									CA-T.T	0.00223537		TG-G.T	0.0292243		CA-C.A	0.0493149	ENSG00000152402
									CG-C.A	0.0228921		TG-T.T	0.0174933		CT-T.C	0.0302876
									CT-A.A	0.0168878		CA-A.A	0.0167627	ENSG00000130226	TG-T.C	0.0302876	ENSG00000152953
									CT-G.G	0.00856969		CA-A.C	0.0187693		CG-T.A	0.0202208	ENSG00000153064
									TA-A.A	0.0308336		CA-A.T	0.0260602		TC-A.A	0.0302876
									TA-C.T	0.00285615		CA-C.A	0.0344575		CA-A.T	0.0351885	ENSG00000153707
									TA-T.A	0.00986486		CA-C.C	0.0174933		CA-G.A	0.00652967
									TC-C.T	0.00333191		CA-C.T	0.0005397		CA-T.A	0.00044468
									CA-A.C	0.0228921	ENSG00000183580	CA-T.A	0.0260602		CA-T.T	0.0247084
									CA-T.T	0.0209428		CA-T.T	0.00716629		CG-T.A	0.0364994
									TA-T.A	0.00877091		CG-A.T	0.0221603		CG-T.T	0.0377275
									TA-A.T	0.035927	ENSG00000183662	CG-C.A	0.0292243		CT-A.A	0.0273667
									CA-G.A	0.0114934	ENSG00000183715	CG-C.C	0.0292243		CT-C.C	0.0499619
									CG-A.A	0.0228921		CG-C.T	0.0292243		CT-T.A	0.000135876
									CG-A.C	0.0228921		CG-G.C	0.0368003		CT-T.C	0.00824424
									CT-A.G	0.0427285		CG-T.T	6.7336e-05		TA-A.A	0.011707
									CT-T.C	0.00877091	ENSG00000184005	CT-C.G	0.0333289		TA-A.C	0.0202208
									CT-T.G	0.035927		CT-C.T	0.000431493		TA-C.C	0.0373298
									TA-A.C	0.0228921	ENSG00000184156	CT-G.A	0.0316333		TA-T.T	0.011707
									CA-A.C	0.0308796	ENSG00000184226	CT-G.T	0.00252842		TC-A.A	0.000311499
									CA-G.A	0.035927		CT-T.C	0.00359174		TC-C.T	0.00208457
									CA-T.T	0.00303001		CT-T.T	0.000148411		TG-C.T	0.00161792
									CG-G.T	0.0228921		TA-A.T	0.00455544		TG-T.A	0.0362571
									TC-A.A	0.0308796		TA-C.A	0.0221603		TG-T.T	0.0082191
									TC-A.G	0.0156707		TA-T.C	0.0119261		CA-A.A	0.0207394	ENSG00000153823
									TC-T.G	0.0228921		TA-T.T	0.00113064		CA-C.A	0.0373298
									TG-C.T	0.0114934		TC-A.T	0.0221603		CT-A.A	0.0362571
									CT-T.G	0.0156707	ENSG00000184304	TC-C.G	0.0368003		CA-C.A	0.0169297	ENSG00000154162
									TG-T.T	0.00877091		TC-C.T	0.000124365		CA-G.C	0.0149513
									CA-C.C	0.0447917	ENSG00000184305	TC-T.A	0.0119261		CG-T.T	0.0110248
									CT-C.G	0.0270942		TG-C.T	0.000160259		CT-C.A	0.0207394
									TC-C.T	0.0157958		TG-G.T	0.000784614		CT-G.C	0.0207394
									TG-A.A	0.0157958		TG-T.C	0.0292243		TC-A.A	0.000614161
									CA-G.A	0.035927	ENSG00000184347	TG-T.T	0.0316333		TC-A.T	0.045159
									CA-C.C	0.035927	ENSG00000184408	CA-A.C	0.0221603	ENSG00000131374	TC-G.T	0.000819128
									CA-T.T	0.0308796	ENSG00000184672	CA-G.A	0.00484085		TG-C.T	0.00116303
									TA-T.T	0.0447917		CA-T.A	0.0316333		CA-A.T	0.0362571	ENSG00000154188
									CA-A.A	0.0308336	ENSG00000184903	CG-C.T	0.00195427		CG-T.A	0.0302876
									CA-C.A	0.0270942		CG-T.T	0.0120749		CT-T.A	0.00736339
									CA-G.A	0.035927		CT-A.T	0.000554686		TA-C.T	0.0302876
									CG-A.A	0.0228921		CT-C.G	0.0155605		CT-A.G	0.0377275	ENSG00000154493
									CT-A.A	0.0209428		CT-C.T	0.0368003		CT-C.G	0.0207394
									CT-A.G	0.0137061		CT-T.T	0.00285746		TG-C.T	0.0149513
									CT-C.T	0.0240912		TA-C.T	0.0292243		CA-T.C	0.0324163	ENSG00000154654
									CG-C.T	0.0228921	ENSG00000184985	TA-T.A	0.0368003		CT-A.T	0.0207394
									CG-T.A	0.0270942	ENSG00000185008	TC-A.A	0.0466654		TC-A.G	0.00736339
									CT-A.T	0.0308796		TC-A.G	0.0101419		TC-C.A	0.0149513
									TA-A.T	0.0270942		TC-A.T	0.000124365		TG-C.T	0.00302717
									TA-T.A	0.0192567		TC-C.T	0.00484085		CG-T.T	0.0108363	ENSG00000154678
									CA-T.A	0.0004751	ENSG00000185046	TC-T.C	0.0101419		CT-C.A	0.0373298
									CT-A.G	0.0119326		TG-C.T	0.00942267		CT-T.C	0.00361759
									CT-G.G	0.00253079		TG-G.T	0.0292243		TC-A.A	0.0202208
									TA-C.G	0.0157958		TG-T.A	0.0292243		CA-C.T	0.00736339	ENSG00000154928
									TG-C.T	0.035927		CG-T.A	0.0113747	ENSG00000132549	CG-T.C	0.0149513
									CA-A.T	0.0264254	ENSG00000185053	CG-T.T	0.0142422		TG-C.T	0.0149513
									CA-G.A	0.000835835		CT-G.A	0.00484085		CA-G.T	0.0149513	ENSG00000154975
									CA-G.T	0.0308796		CT-G.T	0.0119261		CA-T.T	0.045159
									CA-T.T	0.00283615		TA-T.G	0.00484085		CT-G.A	0.0202208
									CG-A.A	0.0228921		TC-A.G	0.00484085		CT-G.C	0.0302876
									CG-T.A	0.037811		CA-A.C	0.0101419	ENSG00000132932	TA-T.A	0.0362571
									CT-G.C	0.00118197		CA-G.A	0.00201331		TC-C.T	0.0149513
									CT-T.T	0.0275065		CG-C.T	0.0119261		TC-G.A	0.0302876
									TA-T.A	0.0320463		CG-T.C	0.0292243		TG-C.T	0.0149513
									TG-C.G	0.0157958		CT-A.G	0.0174588		CA-C.C	0.000819128	ENSG00000155052
									TG-C.T	0.00795608		CT-T.A	0.00230382		CA-G.C	0.0192155
									TG-T.G	0.0228921		CT-T.T	0.00201331		CA-T.C	0.045159
									CA-A.T	0.00678364	ENSG00000185274	TA-C.A	0.0221603		CG-A.T	0.0149513
									CA-T.T	0.0168878		TA-C.T	0.0119261		CG-T.T	0.00369677
									TA-T.A	0.035927		TC-C.C	0.0119261		CT-A.A	0.0112329
									CG-T.C	0.0157958	ENSG00000185345	TG-C.T	0.0292243		CT-A.T	0.0278586
									CT-A.A	0.00680364		CA-A.T	0.0292243	ENSG00000132938	CT-G.G	0.0291383
									CT-T.T	0.00680364		CG-C.T	0.0292243		CT-T.A	0.000311499
									CT-G.G	0.0114934	ENSG00000185352	CG-T.A	0.0292243		CT-T.C	0.0225751
									TA-T.A	0.035927		CT-A.G	0.0473091		CT-T.G	0.0179324
									CT-T.A	0.0220806	ENSG00000185532	CT-A.T	0.00455544		TA-A.T	0.0225751
									CT-T.T	0.00340075		CT-T.A	0.000272878		TA-G.T	0.0207394
									CA-G.T	0.037811	ENSG00000185565	TA-T.A	0.000877103		TA-T.C	0.0373298
									CA-T.A	0.0220806		TC-G.T	0.00455544		TA-T.T	0.045159
									CA-T.C	0.00680364		TG-C.T	0.00201331		TC-A.T	0.037282
									CG-T.A	0.00477686		CA-C.A	0.0292243	ENSG00000133019	TC-C.C	0.0108363
									CG-T.T	0.0264254		CG-A.T	0.0221603		TC-T.A	0.0324163
									CT-T.A	0.0438561		CG-T.T	0.0221603		TG-C.T	0.000513287
									TC-C.A	0.00285615		CT-G.G	0.00252842		TG-T.T	0.0278586
									CT-G.C	0.0308336	ENSG00000185736	TA-C.A	0.0119261		CG-C.C	0.0362571	ENSG00000155093
									CT-G.T	0.0228921		TA-T.A	0.0221603		CG-C.T	0.0302876
									TA-G.G	0.0228921		TC-A.A	0.0260602		CT-A.T	0.0302876
									CA-G.A	0.00877091	ENSG00000185737	TC-C.T	0.0292243		CT-C.G	0.0231426
									CA-T.A	0.00129272		TC-T.A	0.000784614		CT-C.T	0.0207394
									CG-T.A	0.0308336		CA-C.A	0.0292243	ENSG00000133083	CG-T.T	0.0302876	ENSG00000155511
									CT-A.G	0.00471548		CA-T.A	0.0292243		CT-A.T	0.0493149
									CT-A.T	0.037811		CA-T.T	0.0174933		CT-C.G	0.0112329
									TA-C.G	0.00118197		CT-A.G	0.0173405		CT-T.A	0.0207394
									TC-A.A	0.00477686		CT-G.G	0.00878654		TG-C.T	0.0373298
									TC-C.T	0.00877091		CT-T.T	0.0101419		CG-T.T	0.0362571	ENSG00000155816
									CA-T.T	0.0192567	ENSG00000185774	TA-T.G	0.0292243		CT-G.G	0.000984523
									CG-T.T	0.037811		TC-A.T	0.0368003		CT-T.A	0.0324163
									CT-T.A	0.0482633		TC-C.C	0.0292243		TC-C.T	0.000422282
									TA-A.A	0.0270942		TC-C.T	0.0187693		TG-C.T	0.0324163
									TC-C.T	0.037811		TG-C.T	0.00455544		CG-T.A	0.00736339	ENSG00000155897
									CT-G.G	0.0137061	ENSG00000185942	TG-G.T	0.00484085		CT-G.T	0.0302876
									CA-A.A	0.0482633	ENSG00000186094	TG-T.T	0.00195427		TA-C.T	0.0302876
									CG-T.C	0.035927		CA-C.T	0.0101419	ENSG00000133424	TA-T.A	0.0149513
									CT-A.G	0.000736806		CA-G.A	0.0292243		CT-G.G	0.00158053	ENSG00000155966
									TA-A.T	0.0220806		CG-G.T	0.0292243		TA-A.T	0.0373298	ENSG00000156103
									TC-A.T	0.0270942		CG-T.T	0.0221603		TA-G.T	0.0302876
									TC-C.T	0.0308336		CT-A.G	0.0343905		TA-T.T	0.0202208
									CA-C.C	0.0308336	ENSG00000186153	CT-G.C	0.00455544		TG-T.T	0.00361759
									CA-G.C	0.035927		CT-T.T	0.00641737		CT-A.A	0.0373298	ENSG00000156113
									CG-G.T	0.0228921		CA-T.A	0.0368003	ENSG00000134115	CT-C.G	0.0287071
									CT-A.A	0.0482633		CA-T.C	0.0221603		CG-T.T	0.00177279	ENSG00000156218
									CT-A.G	0.00165913		CG-C.A	0.0292243		TA-C.T	0.0149513
									CT-A.T	0.0270942		CG-T.T	0.0221603		TG-C.T	0.0202208
									CT-G.G	0.0125474		CT-A.G	0.0491272		CT-T.A	0.0302876	ENSG00000156299
									CT-T.G	0.0228516		CT-C.G	0.0187693		CT-T.C	0.0302876
									CT-T.T	0.0220806		CT-G.A	0.00484085		CG-T.C	0.00736339	ENSG00000156395
									CA-C.A	0.00877091	ENSG00000186439	CT-T.A	0.0260602		TA-C.T	0.00736339
									CT-C.T	0.0228921		CT-T.T	0.00201331		TA-G.T	0.00177279
									TG-G.T	0.035927		TA-A.A	0.0221603		TC-C.T	0.00302717
									CT-A.G	0.0301684	ENSG00000186487	TC-A.T	0.0221603		TC-G.T	0.00575212
									CT-C.C	0.035927		TG-C.T	0.0466654		CG-T.T	0.0108363	ENSG00000156687
									CT-T.T	0.00678364		TG-G.T	0.0221603		TC-T.C	0.00736339
									CT-A.G	0.0482633	ENSG00000186952	TG-T.T	0.0101419		TG-C.T	0.0362571
									TC-T.A	0.0228921		CA-A.A	0.00252842	ENSG00000134532	CA-A.A	0.037282	ENSG00000157168
									TC-T.C	0.0228921		CT-A.C	0.0221603		CA-A.C	0.0202208
									TC-A.T	0.035927	ENSG00000187323	CT-T.A	0.0450366		CG-T.T	0.0101456
									CA-G.C	0.035927	ENSG00000187391	CT-T.C	0.00113064		CT-A.A	0.0112329
									CT-G.G	0.0149138		TA-A.T	0.00230382		TA-T.T	0.000421551
									TC-C.A	0.035927		TA-C.T	0.0187693		TC-A.A	0.0373298
									TC-T.A	0.0270942		TA-T.A	0.0368003		TC-G.T	0.00196703
									CA-T.T	0.0270942	ENSG00000187398	TC-A.A	0.00455544		TC-T.G	0.0202208
									CA-C.T	0.00877091	ENSG00000187416	TC-A.T	0.0368003		TG-C.T	0.00196703
									TC-T.T	0.035927		TC-G.T	0.0292243		TG-T.T	0.0112329
									CA-A.A	0.0308336	ENSG00000187672	TC-T.C	0.00195427		CT-G.G	0.0145748	ENSG00000157423
									CT-A.A	0.00877091		TC-T.T	0.0368003		CA-T.A	0.00360217	ENSG00000157445
									CT-A.G	0.0202337		TG-A.G	0.0119261		CA-T.C	0.0373298
									TC-A.C	0.00877091		TG-C.T	0.0187693		TC-C.G	0.0302876
									CA-C.T	0.0228921	ENSG00000187957	TG-G.T	0.00195427		CT-G.T	0.0302876	ENSG00000157680
									CA-G.T	0.00720472	ENSG00000188107	TG-T.T	0.000160259		TC-T.A	0.00736339
									CA-T.A	0.0347265		CA-A.T	0.000554686	ENSG00000135298	CG-T.C	0.0302876	ENSG00000158258
									CT-G.G	0.0024801		CA-C.A	0.0113747		CT-C.T	0.000421551
									TA-A.G	0.000149869		CA-T.T	0.000633849		CT-G.C	0.00302717
									TC-G.A	0.0308796		CG-T.T	0.0142422		CT-T.A	0.00652967
									TG-T.T	0.0482633		CT-A.A	0.00510847		TA-C.T	0.000866435
									CA-C.T	0.0157958	ENSG00000188580	CT-A.C	0.0101419		TA-T.G	0.0302876
									CT-C.T	0.0308796		CT-A.G	0.000523469		TG-G.T	0.00575212
									CT-T.T	0.0380148		CT-A.T	0.0466654		TG-T.T	0.00575212
									TG-C.T	0.037811		CT-C.A	0.00942267		CA-A.C	0.00575212	ENSG00000158321
									CT-A.G	0.00340075	ENSG00000188641	CT-C.C	0.00484085		CA-C.T	0.0112329
									CA-A.A	0.0270942	ENSG00000189108	CT-C.G	0.00467662		CG-T.A	0.011707
									CA-C.C	0.00285615		CT-G.A	0.0368003		CG-T.T	0.0287071
									CG-T.T	0.00680364		CT-G.C	0.0221603		CT-A.T	0.0108363
									CT-T.T	0.000782825		CT-G.T	0.0368003		CT-G.C	0.0362571
									TA-T.T	0.0157958		TA-C.C	0.00455544		CT-T.C	0.0351885
									TC-A.T	0.035927		TA-G.T	0.00942267		TA-C.T	0.00360217
									TC-G.T	0.035927		TA-T.A	0.00252842		TA-T.T	0.0324163
									TG-T.T	0.00126367		TA-T.T	0.0199401		TC-A.A	0.0179324
									CA-A.T	0.00678364	ENSG00000189283	TC-A.A	0.00076539		TC-A.G	0.00652967
									CA-T.T	0.00554911		TC-A.G	0.00455544		CA-A.C	0.0149513	ENSG00000160145
									CG-C.A	0.035927		TC-A.T	0.00467662		CA-T.A	0.0373298
									CG-T.T	0.000782825		TC-C.C	0.0187693		CT-C.G	0.0362571
									CT-A.G	0.0315546		TC-C.T	0.00201331		CG-T.T	0.00158053	ENSG00000162105
									CT-G.G	0.0380148		TC-G.C	0.00031326		CA-A.T	0.0302876	ENSG00000162631
									TA-A.A	0.00118197		TC-T.T	0.00252842		CA-T.A	0.0302876
									TA-T.C	0.00678364		TG-A.C	0.0292243		TG-C.T	0.0373298
									TC-C.A	0.035927		TG-C.C	0.0292243		CT-G.A	0.0362571	ENSG00000162670
									CA-C.A	0.0157958	ENSG00000196090	TG-C.T	0.00123153		TC-T.T	0.0108363
									CA-G.A	0.0270942		TG-G.T	0.0101419		CT-C.G	0.0225024	ENSG00000162849
									CT-G.G	0.0170107		TG-T.T	6.27147e-05		CA-G.T	0.0493149	ENSG00000163116
									TC-A.G	0.0228921		CA-A.C	0.00455544	ENSG00000137766	CA-T.A	0.0108363
									TC-G.G	0.0157958		CG-A.A	0.00484085		CG-T.A	0.0373298
									CA-C.A	0.00877091	ENSG00000196277	CG-T.T	0.0187693		CG-T.T	0.00360217
									CA-T.T	0.0156707		CT-A.A	0.000554686		CT-A.A	0.011707
									CT-A.T	0.0447917		CT-A.G	0.00529187		CT-T.C	0.000570238
									TC-A.T	0.0308336		CT-C.T	0.0101419		TA-A.G	0.0207394
									CG-A.T	0.0228921	ENSG00000196353	CT-T.A	0.0142422		TA-T.T	0.0362571
									CT-C.G	0.0137061		CT-T.C	0.00113064		TC-A.A	0.00575212
									TC-C.A	0.035927		CT-T.G	0.0174933		TC-C.T	0.0202208
									CA-C.T	0.035927	ENSG00000197826	TA-C.T	0.00484085		TC-G.T	0.0373298
									CT-A.G	0.00296497		TA-T.C	0.0292243		TG-A.A	0.00177279
									CT-T.T	0.00877091		TA-T.T	0.0368003		TG-T.T	0.00361759
									TG-T.T	0.00877091		TC-C.T	0.0292243		CT-T.A	0.00652967	ENSG00000163288
									CA-A.T	0.035927	ENSG00000198597	TG-T.T	0.0101419		TC-C.C	0.0493149
									CA-C.T	0.035927		CA-A.C	0.00484085	ENSG00000137872	TG-C.T	0.00575212
									CT-T.C	0.00340075		CA-C.C	0.0221603		TG-T.G	0.0302876
									CT-A.G	0.0444753	ENSG00000198626	CA-G.A	0.00201331		CA-A.C	0.00177279	ENSG00000164176
									TC-A.T	0.0308336		CA-T.A	0.0260602		CA-A.T	0.0362571	ENSG00000164418
									TC-C.G	0.00877091		CT-A.G	0.0402287		CA-C.A	0.0373298
									CT-C.T	0.00333969	ENSG00000198673	CT-G.A	0.0368003		CA-T.T	0.00484765
									CA-C.A	0.0228921	ENSG00000198838	TA-A.C	0.000784614		CT-T.A	0.00044468
									CA-A.A	0.00687338	ENSG00000198947	TA-C.T	0.00201331		CT-T.T	0.0207394
									CA-G.T	0.00877091		TA-T.A	0.0221603		TC-A.T	0.000819128
									CT-A.G	0.00482994		TA-T.G	0.0119261		TG-A.T	0.0302876
									CT-G.C	0.00113279		TC-T.C	0.0119261		TG-C.T	0.0225751
									TA-G.C	0.035927		TG-T.G	0.0292243		CA-A.A	0.0202208	ENSG00000164588
									TA-T.A	0.0209428		TG-T.T	0.0187693		TA-C.T	0.0362571
									TA-T.T	0.00680364		CA-A.A	0.0368003	ENSG00000139220	CT-A.G	0.000421551	ENSG00000164627
									TC-C.G	0.0308336		CA-T.T	0.0368003		CT-G.T	0.0149513
									CA-C.T	0.00678364	ENSG00000204442	CG-T.T	0.00031326		TA-A.A	0.0302876
									CA-T.A	0.00126367		CT-C.G	0.0466654		CA-C.T	0.011707	ENSG00000164796
									CT-A.A	0.0447917		CT-T.A	0.00106804		CA-T.T	0.0303111
									CT-T.A	0.00678364		TA-A.A	0.0119261		CT-C.C	0.0373298
									CA-C.T	0.0157958	ENSG00000204740	TC-C.G	0.0292243		CT-C.G	0.0377275
									CA-T.T	0.00986486		TG-A.T	0.0119261		CT-T.A	0.020613
									CG-A.A	0.035927		TG-C.T	0.0101419		CT-T.T	0.0476187
									CG-T.T	0.035927		CA-C.C	0.0344575	ENSG00000139915	TA-A.A	0.000421551
									CT-C.A	0.0228921		CG-A.T	0.0119261		TA-A.G	0.0207394
									CT-G.A	0.035927		CG-T.A	0.000877103		TC-A.A	0.0377275
									TA-A.G	0.00333969		CT-A.A	0.0491272		TC-C.A	0.0202208
									TA-C.G	0.035927		CT-C.T	0.0199401		TC-T.T	0.00187069
									TC-A.A	0.00678364		CT-G.T	0.0450366		TG-A.T	0.000215487
									TG-C.T	0.0228921		CT-T.T	0.0121309		TG-C.A	0.0302876
									CA-C.T	0.035927	ENSG00000218336	TA-A.G	0.00455544		TG-C.T	0.0082191
									CA-G.T	0.0228921		TA-A.T	0.0121309		TG-G.G	0.0302876
									CT-A.T	0.0228921	ENSG00000219438	TA-C.C	0.0466654		TG-G.T	0.045159
									TC-C.G	0.0228921	ENSG00000221866	TA-G.T	0.0221603		TG-T.A	0.0373298
									CA-T.A	0.035927	ENSG00000237515	TA-T.A	0.00126891		TG-T.T	0.000312268
									CT-C.A	0.00877091	ENSG00000248874	TC-A.A	0.0254533		CA-T.T	0.045159	ENSG00000165061
									TA-A.C	0.0228921		TC-A.C	0.0174933		CA-C.T	0.0373298	ENSG00000165084
									TA-T.T	0.035927		TC-C.C	0.00942267		CA-T.C	0.00736339
									CT-T.A	0.0270942	ENSG00000250349	TC-G.A	0.0101419		CA-T.T	0.0192155
									TA-T.T	0.00877091		TC-G.G	0.0101419		CT-C.G	0.0348717
									CA-G.A	0.0156707	ENSG00000250588	TG-C.A	0.0292243		CT-G.G	0.0137296
									CA-T.T	0.00161839		TG-C.G	0.000784614		CT-T.A	0.0225751
									TA-G.G	0.0228921		TG-C.T	0.00252842		CT-T.C	0.0192155
									CA-G.T	0.0137061	ENSG00000253350	TG-G.C	0.0292243		CT-T.T	0.0169297
									CT-A.T	0.0308336		TG-T.C	0.0119261		TA-A.G	0.0302876
									TA-C.T	0.00678364		TG-T.T	0.00942267		TC-C.G	0.00736339
									TC-G.A	0.035927		CT-A.T	0.0119261	ENSG00000140538	TG-C.T	0.0112329
									TC-G.T	0.0447917		CT-T.A	0.000124365		CG-T.A	0.0302876	ENSG00000165323
									TA-A.G	0.0157958	ENSG00000272781	TA-A.T	0.0119261		CG-T.T	0.00736339
									TA-G.T	0.0157958		TA-C.C	0.0119261		TC-G.C	0.0302876
									TG-C.T	0.0137061		TC-G.C	0.0292243		TG-C.T	0.00360217
												TC-T.A	0.0292243		CT-G.G	0.037282	ENSG00000165379
												TG-A.G	0.0292243		TG-C.T	0.00196703
												TG-A.T	0.0292243		TG-T.T	0.0373298
												TG-C.C	0.0292243		CG-T.T	0.00652967	ENSG00000165966
												TG-C.T	0.000554686		TC-T.T	0.0149513
												CA-A.A	0.0120749	ENSG00000140945	TG-A.G	0.0302876
												CA-A.T	0.0316333		TG-G.T	0.000866435
												CA-C.C	0.0205575		CA-C.T	0.0324163	ENSG00000165973
												CA-C.T	7.51671e-06		CA-G.C	0.0373298
												CA-G.A	0.0155605		CA-T.T	0.00870966
												CG-T.C	0.0221603		CG-T.C	0.0149513
												CG-T.T	0.000591653		CT-A.A	0.00116303
												CT-A.A	0.0260602		CT-C.G	0.0273667
												CT-A.G	0.0466402		TA-A.G	0.0302876
												CT-C.G	0.000222355		TA-T.T	0.0324163
												CT-C.T	0.0201868		TC-A.A	0.00196703
												CT-G.G	7.61641e-05		TC-C.T	0.0112329
												CT-G.T	0.00510847		TG-C.T	0.0287071
												CT-T.C	0.0232926		CT-G.A	0.0229372	ENSG00000165995
												CT-T.T	0.000818076		CT-T.A	0.00158053
												TA-A.A	0.0187693		TA-C.T	0.0302876
												TA-T.T	0.0316333		TC-A.T	0.0373298	ENSG00000166157
												TC-A.T	0.000554686		TC-T.T	0.0302876
												TC-C.C	0.000160259		CA-A.T	0.0202208	ENSG00000166748
												TC-C.G	0.00123153		CG-T.T	0.0169297
												TC-C.T	2.70974e-05		CT-C.T	0.0108363
												TC-G.G	0.0368003		CT-T.C	0.0108363
												TC-G.T	0.0142422		TA-A.T	0.000422282
												TC-T.T	0.000554686		TA-C.A	0.0373298
												TG-A.A	0.0292243		TA-T.T	0.00575212
												TG-A.C	0.0292243		TC-A.T	0.0324163
												TG-C.C	0.000784614		TC-C.A	0.0149513
												TG-C.T	0.000272878		TC-C.C	0.00177279
												TG-G.T	0.00031326		TC-T.T	0.0108363
												TG-T.G	0.0119261		TG-C.T	0.045159
												TG-T.T	0.0199401		CT-A.G	0.0324605	ENSG00000167281
												CA-A.T	0.0292243	ENSG00000143341	CT-G.G	0.0365291
												CA-C.A	0.0292243		CT-A.G	0.0324163	ENSG00000167346
												CA-C.T	0.00455544		CT-G.G	0.0302876
												CA-G.A	0.0292243		CG-T.T	0.0362571	ENSG00000167632
												CA-T.T	0.0187693		CA-A.C	0.0194011	ENSG00000168702
												CG-T.T	0.0187693		CA-C.T	0.0365291
												CT-G.A	0.0119261		CG-C.A	0.00361759
												CT-G.G	0.0344575		CG-T.C	0.045159
												CT-G.T	0.00195427		CT-A.A	0.0154091
												CT-T.A	0.0174933		CT-G.T	0.041918
												CT-T.G	0.0101419		CT-T.A	0.000441728
												CT-T.T	0.0316333		CT-T.G	0.0020575
												TA-A.T	0.0221603		TA-C.C	0.00360217
												TC-C.A	0.0292243		TA-G.C	0.0362571
												TC-T.A	0.0292243		TC-A.C	0.000303004
												CA-C.T	0.00201331	ENSG00000143473	TC-A.G	0.0273667
												CA-G.T	0.00484085		TC-C.A	0.0137296
												CG-T.T	0.000784614		TC-C.G	0.0207394
												CT-A.C	0.00484085		TC-C.T	0.00545972
												CT-T.T	0.00195427		TC-G.A	0.00870966
												TA-C.G	0.0119261		TC-G.T	0.00208457
												TC-A.T	0.00201331		TC-T.A	3.30658e-06
												CA-T.A	0.0221603	ENSG00000143951	TC-T.C	0.00648265
												CA-T.T	0.0142422		TC-T.T	0.00536472
												CG-A.A	0.0292243		TG-A.A	0.045159
												CG-A.T	0.0292243		TG-T.T	3.249e-06
												CT-A.G	0.0254533		CA-A.T	0.00361759	ENSG00000168843
												CT-C.G	0.0174933		CA-T.T	0.00161792
												TA-T.T	0.0292243		CT-A.A	0.0010639
												TG-T.T	0.0292243		CT-C.G	0.041918
												CA-T.A	0.0119261	ENSG00000144036	CT-C.T	0.0302876
												CG-A.A	0.0292243		CT-T.A	0.0179324
												CT-C.C	0.0119261		CT-T.G	0.00652967
												CT-G.C	0.0292243		TA-C.T	0.00736339
												CT-T.A	0.00942267		TC-A.A	0.0225024
												CT-T.G	0.0119261		TC-C.T	0.0202208
												TC-C.G	0.0292243		TG-G.T	0.0302876
												TC-G.A	0.0101419		CT-T.A	0.0112329	ENSG00000168959
												TG-C.A	0.0292243		TA-T.A	0.0373298
												TG-G.T	0.0221603		TC-A.T	0.0373298
												CA-A.T	0.0119261	ENSG00000144218	CT-A.A	0.0169297	ENSG00000169306
												CA-G.A	0.0292243		CT-T.A	0.0137296
												CA-T.T	0.00201331		TA-T.A	0.0179324
												CG-T.A	0.0292243		TC-A.G	0.000422282
												CG-T.C	0.00484085		TC-C.G	0.0302876
												CT-G.A	0.0119261		TG-C.A	0.0302876
												CT-G.G	0.00140303		TG-C.T	0.0087795
												TA-C.C	0.0292243		TG-T.C	0.0149513
												TC-A.A	0.0292243		TA-A.G	0.0302876	ENSG00000169744
												TC-A.C	0.0119261		CT-G.A	0.0362571	ENSG00000169760
												TC-C.C	0.0292243		CT-T.A	8.34558e-05
												TC-C.G	0.0119261		TG-T.T	0.00575212
												TC-T.G	0.0292243		CA-A.A	0.0324605	ENSG00000169855
												CA-C.A	0.0221603	ENSG00000144278	CA-A.C	0.00652967
												CA-C.T	0.0368003		CA-C.C	0.0149513
												CG-A.A	0.0292243		CA-G.C	0.0362571
												CT-A.G	0.021171		CG-A.T	0.00361759
												CT-G.C	0.0292243		CG-T.T	0.0273667
												CT-T.T	0.00404185		CT-G.A	0.00177279
												TA-G.T	0.0221603		CT-G.T	0.0207394
												TC-T.A	0.0101419		CT-T.T	0.0106455
												TC-T.C	0.000160259		TA-C.A	0.0373298
												TG-A.T	0.0221603		TC-A.G	0.0112329
												TG-C.T	0.00113064		TC-C.T	0.0225751
												TG-T.T	0.00230382		TC-G.T	0.00361759
												CA-C.T	0.00484085	ENSG00000144290	TG-A.T	0.000421551
												CA-G.A	0.0221603		TG-C.T	0.00369677
												CA-T.C	0.00484085		TG-T.T	0.0101456
												CT-G.G	0.0466654		CA-A.A	0.0112329	ENSG00000169862
												TA-T.C	0.0292243		CA-A.T	0.00736339
												TC-A.T	0.0101419		CA-G.C	0.0149513
												TC-C.T	0.0368003		TA-A.T	0.0324163
												TC-G.A	0.0221603		TA-C.A	0.0302876
												TC-G.C	0.0292243		TC-C.C	0.0302876
												TC-T.T	0.0101419		TC-C.T	0.0302876
												TG-C.T	0.000784614		TC-G.G	0.0202208
												TG-G.T	0.0221603		TG-C.T	0.0364994
												TG-T.A	0.0101419		CT-A.G	0.0225024	ENSG00000169933
												CA-A.A	0.00523969	ENSG00000144451	CT-T.T	0.0324163
												CA-A.T	0.0113747		TC-G.A	0.0149513
												CA-C.A	0.0260602		TG-C.T	0.0108363
												CA-C.C	0.00484085		CA-A.A	0.0207394	ENSG00000170396
												CA-C.T	0.000160259		CA-T.T	0.0373298
												CA-G.T	0.0221603		CT-T.A	0.0108363
												CA-T.A	0.000591653		TA-G.T	0.0202208
												CA-T.C	0.0101419		TG-C.T	0.0202208
												CA-T.T	0.00126891		CA-C.C	0.0373298	ENSG00000170579
												CG-G.T	0.0119261		CG-T.A	0.00652967
												CG-T.A	0.0187693		CT-T.G	0.0169297
												CG-T.C	0.0221603		TG-G.T	0.0302876
												CG-T.T	0.00523969		CA-T.A	0.0060011	ENSG00000170624
												CT-C.C	0.0187693		TA-G.T	0.0149513
												CT-C.G	0.00510847		TA-T.C	0.0302876
												CT-T.A	0.000633849		TC-C.T	0.0101456
												CT-T.C	0.00510847		TG-C.T	0.0179324
												CT-T.G	0.00945735		TG-G.T	0.0373298
												CT-T.T	0.00076539		CA-C.T	0.0207394	ENSG00000170959
												TA-A.G	0.0221603		CG-T.A	0.0302876
												TA-A.T	0.0260602		CT-C.G	0.011707
												TA-C.G	0.0221603		TA-A.A	0.0302876
												TA-G.T	0.0292243		TG-C.T	0.0202208
												TA-T.A	0.00113064		CT-C.A	0.0202208	ENSG00000171094
												TC-A.A	0.00399311		CT-G.G	0.011707	ENSG00000171435
												TC-A.T	0.000280977		CA-A.A	0.0108363	ENSG00000171587
												TC-C.A	0.0292243		CA-C.C	0.00575212
												TC-C.C	0.000877103		TC-A.A	0.00361759
												TC-C.T	2.91523e-06		TC-A.T	0.0202208
												TC-T.T	0.000784614		TC-T.C	0.0149513
												TG-A.T	0.00195427		TG-C.T	0.0362571
												TG-C.G	0.0119261		CT-G.G	0.0375432	ENSG00000171735
												TG-C.T	0.000148411		CA-T.A	0.0207394	ENSG00000172260
												TG-G.T	0.0221603		CT-A.A	0.0364994
												TG-T.A	0.0187693		CT-T.T	0.0287071
												TG-T.G	0.0221603		TC-C.G	0.0362571
												CA-A.A	0.0144096	ENSG00000144619	TC-C.T	0.0202208
												CA-C.C	0.0174933		TC-G.C	0.00177279
												CA-C.T	0.00153746		TC-T.T	0.00360217
												CA-G.T	2.87214e-05		TG-C.T	0.00187069
												CA-T.A	0.00153746		TG-T.A	0.00177279
												CA-T.C	0.000289231		TG-T.T	0.00116303
												CA-T.T	2.22914e-05		CA-C.A	0.0108363	ENSG00000172264
												CG-T.A	0.0142422		CA-C.T	0.0324163
												CG-T.T	0.00939928		CA-T.A	0.0110248
												CT-A.G	0.0107063		CT-C.A	0.0010639
												CT-G.C	0.00467662		TA-C.T	0.0202208
												CT-G.G	0.0012911		TC-G.G	0.0302876
												CT-T.A	0.000137531		TC-T.C	0.0202208
												CT-T.G	0.0338848		TG-A.A	0.0373298
												CT-T.T	7.70476e-05		TG-C.T	0.00575212
												TA-C.A	0.0221603		CA-A.A	0.0362571	ENSG00000172554
												TA-C.C	0.00195427		CA-G.T	0.0373298
												TA-C.T	0.0113747		CG-T.T	0.0202208
												TA-G.A	0.0221603		TG-T.T	0.0202208	ENSG00000172572
												TA-G.T	0.0316333		CA-T.A	0.00302717	ENSG00000172915
												TA-T.G	0.00201331		CT-A.G	0.0110248
												TA-T.T	0.0316333		CT-T.A	0.045159
												TC-A.T	0.00123153		TG-C.T	0.0207394
												TC-C.C	0.00455544		TG-T.T	0.00575212
												TC-C.G	0.0187693		CA-T.T	0.0324163	ENSG00000172987
												TC-C.T	0.0450366		CT-G.A	0.0302876
												TC-G.C	0.0119261		TG-C.T	0.0373298
												TC-G.G	0.00031326		TG-T.T	0.0373298
												TG-A.T	0.000124365		CA-A.A	0.0192155	ENSG00000173406
												TG-C.C	0.0119261		CA-C.A	0.0192155
												TG-C.T	6.19053e-06		CA-T.A	0.0101456
												TG-G.G	0.0101419		CA-T.T	0.0141624
												TG-T.C	0.0221603		CG-T.T	0.00667665
												TG-T.G	0.0119261		CT-A.T	0.0324163
												TG-T.T	0.00123153		TC-G.C	0.0207394
												CA-A.C	0.00484085	ENSG00000144642	TG-C.T	0.011707
												CA-C.A	0.0292243		CA-G.C	0.0149513	ENSG00000173482
												CA-T.C	0.0292243		CT-A.T	0.0207394
												CA-T.T	0.00467662		CT-G.A	0.0373298
												CG-T.T	0.0450366		TA-T.T	0.0302876
												CT-C.T	0.0221603		TG-C.T	0.00177279
												CT-T.A	0.00201331		CA-A.A	0.020613	ENSG00000174469
												CT-T.G	0.00467662		CA-C.T	0.0093862
												TA-A.T	0.000877103		CA-G.A	0.0485954
												TA-C.T	0.0292243		CA-G.T	1.20029e-05
												TC-A.A	0.000877103		CA-T.C	0.0225024
												TC-A.G	0.00455544		CA-T.T	0.00425386
												TC-C.T	0.0292243		CG-A.C	0.0149513
												TC-T.T	0.0187693		CG-C.T	0.0362571
												TG-C.T	0.00942267		CG-T.C	0.011707
												TG-G.T	0.00484085		CG-T.T	0.00279117
												CG-T.T	0.0368003	ENSG00000145087	CT-T.C	0.0042726
												CT-T.A	0.0199401		TA-A.G	0.0141624
												TA-T.A	0.0221603		TA-C.G	0.0179324
												TC-A.T	0.0119261		TA-C.T	0.00667665
												TC-T.T	0.0368003		TA-T.A	0.0224757
												TG-C.T	0.00195427		TA-T.T	1.25786e-05
												CA-A.A	0.00230382	ENSG00000145242	TC-A.A	0.0185019
												CA-A.T	0.0368003		TC-C.C	0.0179324
												CG-A.T	0.0292243		TC-G.A	0.0364994
												CT-G.G	0.00523969		TC-G.C	0.011707
												CT-T.A	0.00106804		TC-G.G	0.000570238
												TA-A.T	0.00641737		TC-T.A	0.00136484
												TA-C.T	0.0101419		TC-T.C	0.045159
												TC-A.T	0.00201331		TG-A.A	0.0202208
												TG-C.G	0.0292243		TG-A.T	0.037282
												CA-C.T	0.0292243	ENSG00000145362	TG-C.G	0.000422282
												CA-T.A	0.00201331		TG-C.T	5.63376e-05
												CT-A.T	0.00484085		TG-G.T	0.0010639
												CT-C.G	0.0260602		CA-T.T	0.0175855	ENSG00000174473
												CT-T.C	0.00201331		CG-T.A	0.00361759
												TA-T.A	0.000784614		CT-C.A	0.0324163
												TC-A.T	0.0101419		TA-G.T	0.0373298
												TC-C.C	0.0292243		TA-T.T	0.045159
												TG-C.G	0.0119261		TC-G.C	0.0149513
												CA-C.A	0.0370367	ENSG00000145416	TC-T.A	0.011707
												CA-G.A	0.00641737		TG-A.T	0.0202208
												CA-T.A	0.0199401		TG-T.T	0.0112329
												CG-A.T	0.0101419		CA-T.C	0.0285499	ENSG00000174482
												CG-T.T	0.00510847		CA-T.T	0.0169297
												CT-A.C	0.0101419		CG-T.A	0.011707
												CT-A.G	0.000316445		CT-T.A	0.0082191
												CT-A.T	0.0113747		TA-C.T	0.0362571
												CT-C.A	0.0466654		TC-A.A	0.0362571
												CT-T.A	0.00878654		TG-C.T	0.000109436
												TA-C.A	0.0119261		TG-T.T	0.0373298
												TA-C.G	0.0187693		CA-A.A	0.0060011	ENSG00000175161
												TC-C.C	0.00455544		CA-A.C	0.0362571
												TC-C.G	0.000784614		CA-A.T	0.045159
												TC-C.T	0.0167627		CT-G.T	0.0362571
												TC-G.T	0.0368003		CT-T.A	0.0149602
												TG-A.A	0.0101419		CT-T.G	0.0137296
												TG-A.T	0.000377172		TA-A.T	0.00579076
												TG-C.T	1.63951e-07		TA-T.A	0.0278586
												TG-T.C	0.0292243		TA-T.T	0.0169297
												TG-T.T	0.0205575		TC-A.G	0.00177279
												CA-A.A	0.0005978	ENSG00000145526	TC-A.T	0.00116303
												CA-A.T	0.0343905		TC-G.C	0.0302876
												CA-C.A	0.0272159		TC-T.A	0.0112329
												CA-C.C	0.0450366		TG-G.T	0.0373298
												CA-C.T	0.00335299		TG-T.G	0.00736339
												CA-G.A	0.00945735		TG-T.T	0.0451857
												CA-G.T	0.00123153		CT-C.G	0.00361759	ENSG00000175471
												CA-T.A	0.00239468		CA-G.T	0.0060011	ENSG00000175497
												CA-T.C	0.0199401		CA-T.A	0.0110248
												CA-T.T	0.0015191		CG-T.T	0.0212496
												CG-A.A	0.0368003		CT-A.T	0.000573882
												CG-C.C	0.0101419		CT-G.C	0.00652967
												CG-T.A	0.00939928		CT-T.A	0.0390041
												CG-T.T	1.10456e-06		CT-T.C	0.00694403
												CT-A.A	0.000207265		TA-A.G	0.0202208
												CT-A.G	0.0116663		TA-A.T	0.0287071
												CT-C.G	0.00946797		TA-C.G	0.0302876
												CT-C.T	0.0174588		TA-C.T	0.0324163
												CT-G.G	0.00996306		TA-T.G	0.0373298
												CT-T.A	0.00735488		TA-T.T	0.00579076
												CT-T.T	0.022466		TC-C.T	0.00648265
												TA-C.A	0.00484085		TG-A.A	0.0373298
												TA-C.C	0.00764381		TG-A.T	0.0207394
												TA-C.T	1.86317e-05		TG-C.T	2.46077e-05
												TA-G.T	6.19053e-06		TG-G.T	0.0108363
												TA-T.A	0.00140087		TG-T.T	0.0324605
												TA-T.G	0.0119261		CA-C.T	0.00736339	ENSG00000175600
												TA-T.T	0.000148411		TA-C.T	0.037282
												TC-A.A	0.000344231		TC-A.T	0.0207394
												TC-A.T	3.75547e-05		TG-C.T	0.000155474
												TC-C.A	0.0174933		CA-A.A	0.0042726	ENSG00000176204
												TC-C.T	0.00022614		CA-A.T	0.0225751
												TC-T.A	0.0142422		CA-C.T	0.0010639
												TC-T.C	0.0316333		CA-G.T	0.0192155
												TC-T.T	0.0144096		CA-T.C	0.00369677
												TG-A.A	0.0292243		CG-T.T	0.00208457
												TG-A.G	0.00455544		CT-G.G	0.0194011
												TG-A.T	0.000554686		CT-T.A	0.000100714
												TG-C.G	0.0119261		CT-T.T	0.000146072
												TG-C.T	1.3868e-07		TA-A.T	0.0169297
												TG-G.T	0.00467662		TA-C.C	0.00575212
												TG-T.G	0.0101419		TA-G.T	0.0324163
												TG-T.T	0.000547696		TA-T.T	0.0451857
												CA-A.T	0.00113064	ENSG00000145934	TC-G.A	0.0362571
												CA-C.A	0.000784614		TG-C.T	0.000312268
												CA-C.C	0.00201331		TG-G.T	0.0373298
												CA-C.T	0.0316333		TG-T.T	0.0101456
												CA-G.T	0.0344575		CA-A.A	0.0112329	ENSG00000176406
												CG-A.T	0.0119261		CG-T.A	0.0149513
												CG-C.C	0.00455544		CG-T.T	0.00648265
												CG-G.T	0.0119261		CT-A.A	0.0278586
												CG-T.C	0.0119261		CT-C.T	0.000421551
												CT-A.G	0.00292929		CT-T.A	0.0224757
												CT-A.T	0.0316333		TA-A.A	0.0362571
												CT-C.G	0.00474614		TA-C.C	0.0362571
												CT-G.C	0.0344575		TC-A.T	0.0169297
												CT-G.T	0.0466654		TG-A.T	0.0362571
												CT-T.T	0.00359174		TG-C.T	0.00648265
												TA-C.C	0.0101419		TG-G.T	0.0373298
												TA-C.T	0.000877103		TG-T.T	0.000819128
												TA-T.C	0.0292243		CA-A.A	0.0225751	ENSG00000176571
												TA-T.T	0.0205575		CG-A.T	0.0108363
												TC-A.T	0.000554686		CT-G.A	0.00652967
												TC-C.C	0.0466654		CT-G.C	0.0362571
												TC-G.A	0.0368003		CT-T.A	0.0127347
												TC-T.G	0.0119261		TC-C.C	0.0302876
												TG-C.A	0.0221603		TC-T.A	0.00652967
												TG-C.T	0.00641737		TC-T.T	0.0373298
												TG-G.T	0.000784614		TG-C.T	0.0202208	ENSG00000176769
												CA-A.C	0.0221603	ENSG00000146143	CT-A.A	0.011707	ENSG00000176771
												CA-G.C	0.0292243		CT-A.G	0.0488123
												CA-G.T	0.000784614		CT-T.A	0.0137296
												CG-T.T	0.0368003		TC-C.T	0.00736339
												TG-C.T	0.000784614		TC-T.A	0.0302876
												TG-T.T	0.0292243		TC-T.C	0.0373298
												CA-C.T	0.00942267	ENSG00000146555	CA-C.T	0.0149513	ENSG00000177694
												CA-T.T	0.0142422		CA-T.T	0.0225024
												CG-A.G	0.0292243		CG-C.T	0.0373298
												CG-A.T	0.0221603		CG-T.T	0.0451857
												CG-G.C	0.0292243		TA-A.T	0.0278586
												CT-A.G	0.0141112		CA-A.A	0.000570238	ENSG00000178568
												CT-G.G	9.59676e-05		CA-C.T	0.0101456
												CT-T.G	0.00493558		CG-A.T	0.0112329
												TA-C.T	0.0187693		CG-T.T	0.00155508
												TA-T.A	0.0466654		CT-T.T	0.0431194
												TC-C.C	0.0101419		TA-A.T	0.0122705
												TC-T.C	0.0119261		TA-C.T	0.0364994
												TC-T.T	0.0368003		TA-G.G	0.0149513
												TG-C.T	0.0466654		TA-T.T	0.0112329
												CA-A.T	0.0221603	ENSG00000146938	TC-A.T	0.00208457
												CA-T.A	0.00484085		TC-C.G	0.00361759
												CT-A.G	0.00140087		TC-T.G	0.0362571
												CT-G.C	0.0187693		TC-T.T	0.0287071
												CT-T.T	0.0368003		TG-C.T	2.21782e-05
												TG-C.T	0.0316333		TG-G.T	0.037282
												TG-T.T	0.0187693		TG-T.T	0.00104248
												CA-A.C	0.0343905	ENSG00000147481	CA-C.A	0.0192155	ENSG00000179242
												CA-C.A	0.00467662		CG-T.T	0.00736339
												CA-C.C	0.0174933		CT-G.G	0.00985297
												CA-C.T	0.000377172		CT-T.C	0.00648265
												CA-G.T	0.0368003		CT-T.T	0.0362571
												CA-T.A	1.18296e-07		TA-C.C	0.0373298
												CA-T.C	2.70974e-05		TG-C.T	0.0324163
												CA-T.T	0.000431493		CA-C.T	0.00116303	ENSG00000179399
												CG-T.T	2.88484e-06		CA-G.A	0.0324163
												CT-C.T	0.0167627		CG-T.T	0.041918
												CT-G.A	0.00467662		CT-G.T	0.045159
												CT-T.A	0.000427728		TA-A.A	0.045159
												CT-T.G	0.0272159		TA-C.C	0.0302876
												CT-T.T	0.00185799		TA-C.T	0.0362571
												TA-A.T	0.00945735		TC-A.G	0.00302717
												TA-C.T	0.00484085		TC-C.G	0.0108363
												TA-T.G	0.0221603		TC-C.T	0.00575212
												TA-T.T	0.000563406		TC-G.C	0.0149513
												TC-A.A	0.000591653		TG-C.T	0.000570238
												TC-C.C	0.0368003		TG-T.T	2.31023e-05
												TC-C.T	0.00698707		CA-C.C	0.0207394	ENSG00000179603
												TG-A.T	0.00484085		CT-A.C	0.0373298
												TG-C.A	0.0292243		CT-T.C	0.0373298
												TG-C.C	0.0292243		TA-A.T	0.037282
												TG-C.T	5.54846e-08		TA-G.G	0.0302876
												TG-G.T	0.00201331		TC-A.A	0.037282
												TG-T.T	0.000132197		TC-C.C	0.0362571
												CA-C.C	0.0221603	ENSG00000147485	TC-C.T	0.000570238
												CA-G.T	0.0292243		TC-G.T	0.0373298
												CA-T.A	0.0368003		TG-C.T	0.0364994
												CA-T.T	0.0368003		TG-T.T	0.000215487
												CG-T.T	0.000784614		CG-T.A	0.00177279	ENSG00000179869
												CT-A.G	0.0402287		CT-G.C	0.0302876
												CT-C.A	0.0221603		TG-C.T	0.0302876
												CT-C.G	0.0167627		CA-G.C	0.0302876	ENSG00000179915
												CT-G.G	0.0370367		CA-T.C	0.0364994
												CT-T.A	0.0174933		CG-T.A	0.0278586
												CT-T.T	0.0260602		CT-C.T	0.000570238
												TA-A.G	0.0292243		CT-T.A	0.0020575
												TA-C.A	0.0119261		CT-T.T	0.0122705
												TA-T.A	0.00201331		TA-A.T	0.00398606
												TC-A.A	0.00455544		TA-T.A	0.0082191
												TC-C.A	0.0292243		TC-C.A	0.00652967
												TC-G.A	0.00455544		TC-C.C	0.045159
												TC-T.T	0.00195427		TC-G.A	0.0278586
												TG-C.T	0.00195427		TG-A.A	0.0373298
												CA-A.T	0.0316333	ENSG00000147724	TG-C.T	0.00161792
												CA-C.A	0.0101419		TG-G.T	0.0207394
												CG-A.T	0.0119261		TG-C.T	0.000422282	ENSG00000180287
												CG-T.A	0.00455544		CT-T.T	0.045159	ENSG00000181234
												CT-G.G	0.00153746		TC-A.G	0.0229372
												TA-C.T	0.0119261		TC-C.T	0.0149513
												TC-C.T	0.0119261		CA-T.A	0.0108363	ENSG00000181355
												TG-C.T	0.00201331		CA-T.T	0.0373298
												CA-A.A	0.00123153	ENSG00000148219	CT-A.T	0.0373298
												CA-A.C	0.0344575		CT-G.A	0.00736339
												CA-G.A	0.0316333		TA-A.T	0.0149513
												CA-G.T	0.0316333		CG-T.T	0.00302717	ENSG00000181722
												CG-A.T	0.0292243		CG-T.T	0.0108363	ENSG00000181804
												CG-C.A	0.0292243		CT-A.G	0.0278586
												CG-T.A	0.0260602		CT-T.A	0.00652967
												CG-T.C	0.0119261		CT-T.T	0.0202208
												CT-A.G	0.00474614		CA-A.T	0.0302876	ENSG00000182050
												CT-A.T	0.0466654		CG-T.T	0.037282
												CT-C.A	0.0199401		CT-T.A	0.00155508
												CT-C.T	0.0113747		TA-T.A	0.0324163
												CT-T.A	0.00945735		TA-T.C	0.00736339
												CT-T.T	0.0232926		TG-C.T	0.00575212
												TA-T.T	0.00113064		TG-T.T	0.0112329
												TC-A.G	0.00455544		CG-T.T	0.00736339	ENSG00000182168
												TC-C.C	0.00211217		TA-T.T	0.0373298
												TC-C.T	2.03601e-06		TC-A.A	0.0149513
												TG-C.T	6.27147e-05		TG-C.T	0.00736339
												CA-C.A	0.0221603	ENSG00000148513	CA-A.T	0.0207394	ENSG00000182256
												CA-G.A	0.0119261		CT-C.A	0.011707
												CG-A.A	0.0119261		CT-C.C	0.0149513
												TA-C.C	0.0292243		CT-G.T	0.00361759
												TA-T.A	0.0368003		CT-T.A	0.0175855
												TC-A.G	0.00484085		TA-G.T	0.0373298
												TG-G.C	0.0292243		TC-T.T	0.0207394
												CA-C.A	0.0221603	ENSG00000148655	TG-C.T	0.0324163
												CA-T.A	0.0466654		CG-A.A	0.0302876	ENSG00000182348
												CA-T.T	0.0368003		CT-A.T	0.0207394
												CG-C.A	0.000784614		CT-C.G	0.0112329
												CG-T.T	0.00230382		CT-G.G	0.0101456
												CT-A.A	0.0174933		CT-T.A	0.00648265
												CT-G.T	0.00942267		TC-C.T	0.0373298
												CT-T.A	0.00764381		TC-G.A	0.0373298
												TA-A.T	0.0174933		TC-G.T	0.0302876
												TC-G.T	0.0119261		TC-T.T	0.0373298
												TG-C.T	0.00764381		TG-T.T	0.00302717
												TG-T.T	0.0101419		CT-C.A	0.0202208	ENSG00000182463
												CT-A.G	0.00315434	ENSG00000148848	CT-T.C	0.000422282
												CT-C.A	0.0292243		CT-T.G	0.045159
												CT-T.T	0.0221603		CT-T.A	0.045159	ENSG00000182601
												TC-T.C	0.0292243		TG-C.T	0.00361759
												TG-C.T	0.0292243		CA-G.C	0.0324163	ENSG00000182667
												CA-A.T	0.0450366		CG-A.A	0.0149513
												CA-C.T	0.000404567		CT-A.A	0.00187069
												CA-G.A	0.0155605		CT-A.G	0.0494414
												CA-T.A	1.6837e-05		CT-C.A	0.00652967
												CA-T.T	0.00805912		CT-T.T	0.00192327
												CG-A.A	0.0368003		TA-C.C	0.0324163
												CG-A.T	0.00484085		TA-C.T	0.0101456
												CG-C.A	0.0292243		TG-C.C	0.0373298
												CG-T.A	0.0199401		TG-C.T	0.0351885
												CG-T.C	0.00510847		TG-T.T	0.0192155
												CG-T.T	1.02223e-09		CG-T.T	0.00361759	ENSG00000182674
												CT-A.G	0.00475629		CT-T.A	0.00736339
												CT-A.T	0.00076539		CT-T.T	0.0362571
												CT-C.G	0.00419117		CA-T.C	0.0207394	ENSG00000182732
												CT-C.T	0.0232926		CA-T.T	0.0324163
												CT-G.G	0.000183852		TC-A.A	0.0149513
												CT-T.A	0.0024963		TC-C.T	0.0373298
												CT-T.C	0.00878654		TG-C.T	0.00736339
												CT-T.T	0.00168038		CA-C.A	0.0373298	ENSG00000182771
												TA-A.A	0.00942267		CT-A.T	0.0302876
												TA-A.G	0.0174933		TG-C.T	0.0149513
												TA-A.T	0.0368142		CA-T.T	0.0324163	ENSG00000182901
												TA-C.T	0.000818076		CG-T.T	0.0373298	ENSG00000182985
												TA-G.A	0.00230382		TA-A.C	0.0493149	ENSG00000183023
												TA-T.A	0.00878654		TG-C.T	0.0373298
												TA-T.T	0.000818076		CT-T.T	0.0108363	ENSG00000183032
												TC-A.A	0.00295484		TG-C.T	0.0302876
												TC-A.C	0.0344575		TC-G.G	0.0302876	ENSG00000183049
												TC-A.G	0.00945735		CA-A.A	0.0278586	ENSG00000183098
												TC-C.T	0.00185799		CA-A.C	0.045159
												TC-G.T	0.0167627		CA-C.T	0.0278586
												TC-T.A	0.0120749		CG-T.T	0.00360217
												TC-T.C	0.00230382		CT-A.C	0.0202208
												TG-A.T	0.00113064		CT-T.C	0.0278586
												TG-C.G	0.00484085		TA-C.T	0.00360217
												TG-C.T	2.19788e-08		TC-A.A	0.0101456
												TG-G.T	0.00230382		TC-A.C	0.0285499
												TG-T.T	8.14474e-05		TC-C.T	0.00331386
												CA-C.A	0.00467662	ENSG00000149256	TC-T.C	0.0149513
												CA-G.T	0.0119261		TG-A.A	0.0149513
												CA-T.T	0.0221603		TG-A.T	0.0202208
												CG-C.A	0.0292243		TG-C.T	0.0364994
												CG-T.A	0.00484085		TG-T.T	0.0225751
												CG-T.T	0.0187693		CA-A.T	0.0324605	ENSG00000183117
												CT-A.A	0.00230382		CA-C.A	0.000311499
												CT-A.G	9.59676e-05		CA-C.T	0.0144813
												CT-G.G	0.0370367		CA-G.T	0.0225024
												CT-T.C	0.00230382		CG-A.T	0.00360217
												CT-T.T	0.00211217		CG-G.A	0.0373298
												TC-C.T	0.0292243		CT-A.A	0.0164545
												TC-G.A	0.000784614		CT-C.C	0.0169297
												TG-C.T	0.0187693		CT-C.G	0.0441987
												TG-T.A	0.00484085		CT-T.C	0.0488123
												TG-T.T	0.000877103		CT-T.T	0.0439012
												CT-A.G	0.0272159	ENSG00000149294	TA-C.C	0.0137296
												CT-G.G	0.00529187		TA-C.T	0.00161792
												CA-A.A	0.021171	ENSG00000149972	TA-G.T	0.00302717
												CA-A.C	0.000431493		TA-T.A	0.025113
												CA-A.T	0.000818076		TC-C.C	0.00484765
												CA-C.A	0.0113747		TC-C.T	0.0225751
												CA-C.T	0.0113747		TC-T.T	0.0141624
												CA-G.T	0.00123153		TG-A.T	0.00652967
												CA-T.A	0.00076539		TG-C.G	0.0373298
												CA-T.C	0.00136		TG-C.T	0.00545972
												CA-T.T	0.0036997		TG-T.T	0.00155508
												CG-A.T	0.0316333		CA-A.A	0.00361759	ENSG00000183166
												CG-C.T	0.0221603		CA-T.A	0.045159
												CG-T.A	0.000272878		CG-T.A	0.0302876
												CG-T.T	1.6837e-05		CT-C.A	0.0362571
												CT-A.C	0.00510847		TA-G.A	0.0493149
												CT-A.G	0.0059149		TC-C.C	0.00177279
												CT-A.T	0.000818076		TG-C.T	0.0112329
												CT-C.G	0.0449268		CT-T.T	0.0302876	ENSG00000183570
												CT-C.T	0.00399311		CA-A.A	0.0192155	ENSG00000183580
												CT-G.A	0.00230382		CT-C.T	0.0202208
												CT-G.G	0.0121791		TC-C.T	0.0362571
												CT-T.A	0.00027817		TG-C.T	0.011707
												CT-T.C	0.00239468		TG-C.T	0.00302717	ENSG00000183662
												CT-T.T	0.00834781		CA-A.C	0.011707	ENSG00000183715
												TA-A.T	0.00493558		CA-C.A	0.0364994
												TA-C.A	0.0316333		CA-T.T	0.0224757
												TA-C.G	0.0101419		CG-T.T	0.0110248
												TA-G.A	0.00455544		CT-G.T	0.00369677
												TA-G.T	0.0174933		CT-T.A	0.000740794
												TA-T.G	0.00455544		CT-T.G	0.0431194
												TA-T.T	0.000818076		CT-T.T	0.00579076
												TC-A.A	0.00529187		TA-C.T	0.0192155
												TC-A.G	0.0316333		TC-C.C	0.011707
												TC-A.T	6.49193e-05		TG-A.T	0.00736339
												TC-C.G	0.0187693		TG-C.T	0.0110248
												TC-C.T	0.00939928		TG-T.T	0.0362571
												TG-A.C	0.0292243		CA-G.T	0.00736339	ENSG00000183780
												TG-C.T	0.000547696		CT-T.A	0.0202208	ENSG00000183783
												TG-G.T	0.00942267		CT-G.G	0.00652967	ENSG00000184005
												TG-T.T	0.000269204		TA-T.T	0.0493149
												CA-A.A	0.00654672	ENSG00000150275	CA-C.T	0.00302717	ENSG00000184156
												CA-A.T	0.0181843		CT-T.A	0.0108363
												CA-C.A	2.40765e-05		CT-T.C	0.0373298
												CA-C.C	0.00211217		TA-T.T	0.0302876
												CA-C.T	4.87287e-08		TG-C.T	0.0373298
												CA-G.T	0.000132801		CA-C.A	0.0110248	ENSG00000184226
												CA-T.A	0.00275167		CA-T.A	0.00579076
												CA-T.C	0.000404567		CT-A.A	0.00536472
												CA-T.T	0.000107246		CT-A.G	0.0360824
												CG-A.A	0.0113747		TA-T.A	0.0278586
												CG-C.A	0.0316333		TC-T.A	0.00360217
												CG-C.C	0.0292243		TC-T.T	0.00648265
												CG-C.T	0.00455544		TG-A.T	0.0373298
												CG-G.A	0.00510847		TG-G.T	0.0302876
												CG-T.A	0.000563406		CG-G.A	0.0302876	ENSG00000184305
												CG-T.T	9.27281e-06		CT-A.A	0.0101456
												CT-A.A	0.000893287		TA-T.A	0.011707
												CT-A.C	4.8801e-06		CA-T.T	0.00158053	ENSG00000184408
												CT-A.T	0.00151891		TA-T.T	0.0149513
												CT-C.A	0.0421222		TC-C.T	0.0202208
												CT-C.C	0.0167627		TG-C.T	0.00360217
												CT-C.T	0.0144096		CG-T.T	0.0373298	ENSG00000184588
												CT-G.T	1.52272e-05		CT-C.G	0.0149513
												CT-T.A	0.000202476		TG-C.T	0.00361759
												CT-T.C	0.00151891		CG-A.T	0.0302876	ENSG00000184672
												CT-T.T	0.0121791		CT-C.G	0.00302717
												TA-A.A	0.00951755		CT-T.T	0.00208457
												TA-A.C	0.00641737		TC-C.T	0.00177279
												TA-A.G	0.00185799		TG-C.T	0.00302717
												TA-A.T	0.000476593		CT-A.G	0.045159	ENSG00000184838
												TA-C.C	0.00252842		CT-C.A	0.0302876	ENSG00000184903
												TA-C.G	0.0344575		CT-T.A	0.0488123
												TA-C.T	0.000344231		TA-T.A	0.0373298
												TA-G.A	0.0260602		TA-T.T	0.0149513
												TA-G.C	0.0260602		TC-T.A	0.0202208
												TA-G.G	0.000377172		CG-C.T	0.0493149	ENSG00000184985
												TA-G.T	0.0421222		CA-C.A	0.000614161	ENSG00000185008
												TA-T.A	0.00315434		CA-T.C	0.0351885
												TA-T.C	0.0466654		CG-C.C	0.0149513
												TA-T.T	1.86317e-05		CG-G.C	0.0149513
												TC-A.A	0.000169871		CG-T.C	0.0362571
												TC-A.C	0.0450366		CT-A.A	0.0485954
												TC-A.G	0.0205575		CT-G.T	0.0169297
												TC-A.T	0.0205168		CT-T.C	0.00112964
												TC-C.A	0.00335299		CT-T.T	0.00315486
												TC-C.G	0.00123153		TA-A.C	0.0149513
												TC-C.T	0.000111242		TA-A.T	0.0175855
												TC-G.C	0.00945735		TA-C.A	0.0192155
												TC-G.G	0.00764381		TA-C.G	0.00652967
												TC-T.A	0.00076539		TA-C.T	0.0278586
												TC-T.T	0.00032125		TA-T.T	0.0137028
												TG-A.T	8.40259e-07		TC-C.C	0.011707
												TG-C.A	0.0221603		TC-C.T	0.00234762
												TG-C.C	0.00031326		TC-T.C	0.0010639
												TG-C.G	0.0187693		TG-C.T	3.30658e-06
												TG-C.T	1.3068e-09		TG-T.A	0.00158053
												TG-G.T	0.0205575		TG-T.T	0.0082191
												TG-T.T	1.4343e-06		CA-A.A	0.0192155	ENSG00000185046
												CA-T.T	0.00455544	ENSG00000150361	CA-A.T	0.0362571
												CG-T.T	0.0221603		CA-C.A	0.00575212
												CT-A.G	0.0344575		CA-C.T	0.0202208
												CT-T.A	0.000591653		CA-G.T	0.000570238
												CT-T.T	0.00230382		CA-T.C	0.00575212
												TA-T.A	0.000160259		CG-T.A	0.0192155
												TC-A.T	4.90916e-05		CT-G.A	0.0108363
												TC-C.G	0.0292243		TA-T.T	0.0324163
												TC-C.T	0.0316333		TC-A.G	0.0324163
												TC-T.G	0.0292243		TC-C.C	0.00736339
												TC-T.T	0.0368003		TC-C.T	0.00208457
												TG-C.T	0.0316333		TC-T.A	0.0278586
												TG-T.T	0.00195427		TG-C.G	0.0149513
												CA-A.C	0.00230382	ENSG00000150394	TG-C.T	0.0137296
												CA-A.T	0.0174933		TG-T.T	0.0112329
												CA-C.C	0.0466654		CA-C.C	0.00302717	ENSG00000185053
												CA-T.T	2.70974e-05		CA-T.A	0.0110248
												CG-T.T	0.0199401		CA-T.C	0.045159
												CT-A.A	0.0254533		CG-A.T	0.0373298
												CT-A.C	0.0292243		CG-T.T	0.0278586
												CT-A.T	0.0344575		CT-A.T	0.0169297
												CT-C.G	0.0201868		CT-G.A	0.0101456
												CT-G.A	0.0292243		CT-G.G	0.0341096
												TA-C.A	0.00484085		CT-G.T	0.045159
												TA-C.T	0.0187693		CT-T.A	0.0272329
												TC-A.T	0.0101419		TA-C.A	0.0362571
												TC-C.C	0.00195427		TA-G.T	0.0202208
												TC-T.T	0.0187693		TA-T.A	0.000303004
												TG-C.T	1.12381e-06		TG-A.G	0.0373298
												TG-T.C	0.0292243		TG-A.T	0.00652967
												TG-T.T	0.00510847		CA-A.A	0.0112329	ENSG00000185274
												CA-T.T	0.0199401	ENSG00000150471	CA-C.A	0.00652967
												CG-A.A	0.0221603		CG-T.T	0.011707
												CG-T.A	0.0260602		CT-A.A	0.00648265
												CG-T.T	6.7336e-05		CT-G.G	0.0345321
												CT-A.G	0.0402287		CT-G.T	0.00652967
												CT-C.A	0.0368003		TC-A.T	0.0192155
												CT-G.G	0.00942267		TG-C.T	0.00369677
												CT-T.T	0.00764381		CG-T.A	0.0302876	ENSG00000185352
												TA-T.T	0.0316333		TA-C.C	0.0149513
												TG-A.T	0.0292243		TC-C.T	0.000422282
												TG-C.T	0.0101419		CA-C.A	0.0110248	ENSG00000185565
												TG-G.G	0.0292243		CT-A.G	0.0494414
												CA-A.A	0.00174968	ENSG00000150672	CT-G.A	0.000819128
												CA-A.C	0.00285746		CT-G.T	0.0364994
												CA-A.T	0.00126891		CT-T.A	0.0274511
												CA-C.A	0.0450366		CT-T.G	0.0272329
												CA-C.T	5.25176e-05		CT-T.T	3.20209e-05
												CA-G.C	0.00113064		TA-A.A	0.0179324
												CA-G.T	0.00359174		TA-C.T	0.0169297
												CA-T.A	5.25176e-05		TA-T.A	0.000783702
												CA-T.T	1.41954e-07		TA-T.G	0.0149513
												CG-A.A	0.0450366		TC-A.C	0.037282
												CG-A.T	0.00510847		TC-C.C	0.00281926
												CG-C.A	0.0119261		TC-C.G	0.0207394
												CG-C.T	0.0101419		TC-C.T	0.0082191
												CG-G.A	0.00201331		TC-G.T	0.0137296
												CG-T.A	0.0205575		TC-T.A	0.0287071
												CG-T.C	0.0167627		TC-T.T	0.0364994
												CG-T.T	0.021171		TG-A.T	0.000570238
												CT-A.C	0.0344575		TG-C.T	4.5119e-05
												CT-A.T	6.29803e-06		TG-G.T	0.0101456
												CT-C.T	0.0173405		TG-T.T	0.000783702
												CT-G.A	0.0343905		CG-T.T	0.0302876	ENSG00000185666
												CT-G.G	0.00032629		CT-A.A	0.0302876	ENSG00000185736
												CT-G.T	0.00285746		CT-C.G	0.0488123
												CT-T.A	3.88817e-06		TC-C.G	0.0302876
												CT-T.T	2.71751e-05		CA-A.A	0.037282	ENSG00000185737
												TA-A.A	0.00878654		CA-A.T	0.0324163
												TA-C.C	0.00106804		CG-T.C	0.00302717
												TA-C.G	0.00484085		CT-G.G	0.0224757
												TA-C.T	3.12362e-07		CT-T.A	0.00162544
												TA-G.T	0.000272878		CT-T.T	0.0144813
												TA-T.A	0.00399311		TA-A.A	0.0207394
												TA-T.C	0.00201331		TA-C.G	0.027533
												TA-T.T	1.52272e-05		TC-A.G	0.0362571
												TC-A.A	0.00457366		TC-C.T	0.00281926
												TC-A.T	0.000818076		TC-T.G	0.0302876
												TC-C.C	0.00467662		TG-C.T	0.0278586
												TC-C.T	0.0155605		TG-T.A	0.0302876
												TC-G.C	0.0466654		TG-T.G	0.0302876
												TC-G.T	0.0260602		CA-C.C	0.0302876	ENSG00000185774
												TC-T.A	0.00022614		TA-A.T	0.0112329
												TC-T.C	0.00399311		TA-C.T	5.52235e-05
												TC-T.T	0.00101503		TA-T.A	0.00736339
												TG-A.C	0.0101419		TA-T.T	0.0192155
												TG-A.T	0.00252842		TC-A.G	0.0373298
												TG-C.T	3.51255e-07		TC-C.G	0.000866435
												TG-G.T	0.0010941		TC-T.C	0.0149513
												TG-T.A	0.000160259		TG-C.T	8.34558e-05
												TG-T.G	0.00942267		CG-T.T	0.0373298	ENSG00000185942
												TG-T.T	2.88484e-06		CA-A.C	0.0362571	ENSG00000186094
												CA-G.A	0.0101419	ENSG00000151067	CA-G.A	0.00484765
												CA-T.A	0.0221603		CA-G.C	0.0362571
												CG-C.T	0.00484085		CA-T.C	0.041918
												CG-G.T	0.0119261		CA-T.T	0.00323335
												CT-A.G	0.0165493		CG-T.A	0.0364994
												CT-C.A	0.0221603		CT-C.A	0.045159
												CT-C.G	3.71104e-05		CT-G.G	0.0439012
												CT-G.G	0.0174588		CT-T.C	0.041918
												CT-T.T	0.0101419		CT-T.G	0.0169297
												TA-C.A	0.0292243		TC-C.G	0.045159
												TA-C.G	0.0292243		TG-C.T	0.045159
												TC-C.C	0.00195427		CG-A.T	0.0202208	ENSG00000186153
												TG-G.T	0.0292243		CT-T.C	0.00648265
												CA-A.A	0.00201331	ENSG00000151322	CT-T.T	0.0332915
												CA-A.T	0.0119261		TA-A.C	0.00302717
												CA-C.T	0.0221603		TA-C.C	0.0302876
												CA-T.T	0.00942267		TA-T.C	0.0149513
												CG-T.T	0.00230382		TC-T.T	0.00302717
												CT-C.G	0.0144096		TG-C.T	0.0060011
												CT-T.C	0.0466654		TG-T.T	0.0192155
												TA-T.C	0.0119261		CG-T.T	0.0373298	ENSG00000186439
												TC-A.A	0.0316333		CT-T.A	0.0362571
												TC-A.T	0.0119261		CA-C.T	0.011707	ENSG00000186487
												TC-C.G	0.00484085		CG-T.T	0.0207394
												TC-C.T	0.0221603		TA-A.A	0.0149513
												TC-T.T	0.00201331		TA-T.A	0.0149513
												TG-C.T	0.00031326		TC-A.A	0.0373298
												TG-G.G	0.0101419		TC-G.T	0.0149513
												TG-T.T	0.0101419		CA-T.T	0.0362571	ENSG00000186952
												CA-G.C	0.0119261	ENSG00000151474	CT-T.T	0.0108363
												CG-T.A	0.0292243		TA-C.T	0.00736339
												CT-A.A	0.0316333		TG-C.T	0.00575212
												CT-A.G	0.0267956		CA-C.T	0.0324163	ENSG00000187323
												CT-G.G	0.000276615		CG-T.A	0.00361759
												CT-T.T	0.000160259		TA-A.T	0.0192155
												TC-C.A	0.0292243		TA-C.A	0.0149513
												TC-C.C	0.00195427		TC-C.T	0.037282
												TG-C.T	0.0292243		TG-C.T	0.0362571
												CA-A.A	0.00106804	ENSG00000151789	TG-G.T	0.0202208
												CA-C.T	1.92661e-05		CG-T.A	0.00360217	ENSG00000187391
												CA-G.T	0.00455544		CG-T.T	0.0451857
												CA-T.C	0.000877103		CT-A.T	0.0373298
												CA-T.T	0.00185799		CT-G.C	0.045159
												CG-A.T	0.00201331		CT-G.T	0.0324163
												CG-G.A	0.0119261		CT-T.T	0.0042726
												CG-G.T	0.0119261		TA-A.A	0.0373298
												CG-T.A	0.0316333		TC-A.A	0.0087795
												CG-T.T	0.0205575		TC-A.T	0.00192327
												CT-A.G	0.0267956		TG-C.T	0.0192155
												CT-T.A	0.0232926		TG-T.T	0.000570238
												CT-T.C	0.0450366		CT-T.T	0.045159	ENSG00000187398
												CT-T.T	0.000427728		TA-A.T	0.0108363
												TA-A.C	0.00455544		TC-A.C	0.0149513
												TA-A.G	0.0119261		TC-T.A	0.0149513
												TA-C.A	0.0221603		CG-T.T	0.0373298	ENSG00000187546
												TA-C.T	0.000377172		TG-C.T	0.0149513
												TA-T.A	0.00764381		CA-G.A	0.0202208	ENSG00000187672
												TA-T.T	0.0113747		CG-T.T	0.00158053
												TC-A.A	0.0450366		CT-C.C	0.0373298
												TC-A.T	0.0174933		CT-T.A	0.011707
												TC-C.A	0.0101419		TA-C.C	0.0302876
												TC-C.T	0.00113064		TC-C.C	0.000866435
												TC-G.C	0.00195427		TC-C.T	0.0207394
												TC-G.G	0.0292243		TC-T.A	0.00736339
												TC-T.T	0.00455544		TG-C.T	0.0362571
												TG-C.G	0.0292243		TG-G.T	0.0302876
												TG-C.T	1.35255e-06		CA-G.C	0.0302876	ENSG00000187957
												TG-G.G	0.0292243		CA-C.C	0.00369677	ENSG00000188107
												TG-G.T	0.0101419		CA-C.T	0.00870966
												TG-T.A	0.0119261		CA-G.C	0.0192155
												TG-T.T	0.000377172		CG-T.A	0.00259419
												CA-A.T	0.00942267	ENSG00000151952	CG-T.T	0.0224757
												CA-C.C	0.00455544		CT-A.A	0.0332915
												CA-C.T	0.0010941		CT-T.A	0.0187442
												CA-G.A	0.0450366		CT-T.C	0.0164685
												CA-G.C	0.0221603		CT-T.T	0.0360824
												CA-G.T	0.0286609		TA-A.T	0.00143221
												CA-T.A	0.00467662		TA-G.T	8.98383e-05
												CA-T.T	1.35255e-06		TC-A.T	0.00337705
												CG-G.T	0.0101419		TC-C.G	0.000819128
												CG-T.A	0.00230382		TC-C.T	0.00536472
												CT-A.A	0.0005397		TC-T.T	0.0212496
												CT-A.G	0.00456655		TG-A.T	0.000159666
												CT-C.G	0.0248399		TG-C.T	0.0431194
												CT-G.A	0.0316333		TG-T.G	0.0192155
												CT-G.G	0.049036		TG-T.T	0.0144813
												CT-T.A	0.036363		CT-T.T	0.00177279	ENSG00000188517
												CT-T.C	0.000431493		TA-A.T	0.0149513
												CT-T.T	0.0205575		CA-T.T	0.0212496	ENSG00000188580
												TA-C.C	0.0316333		CG-T.T	0.045159
												TA-T.C	0.0119261		CT-G.G	0.00444357
												TA-T.T	0.0466654		CT-G.T	0.0207394
												TC-A.A	0.0187693		CT-T.A	0.0060011
												TC-C.T	0.00031326		TA-C.T	0.0324163
												TG-C.A	0.0119261		TA-G.T	0.0373298
												TG-C.G	0.00195427		TC-A.C	0.00361759
												TG-C.T	0.000272878		TC-T.T	0.00648265
												TG-G.G	0.0187693		TG-A.T	0.0362571
												TG-T.T	0.0119261		TG-G.T	0.0207394
												CA-G.C	0.0119261	ENSG00000152061	TC-T.A	0.0149513	ENSG00000189056
												CG-T.T	0.0466654		CA-T.T	0.000249439	ENSG00000189108
												CT-C.G	0.0119261		TG-G.T	0.0373298
												CT-G.G	0.0187693		CT-A.C	0.00177279	ENSG00000189283
												CT-T.C	0.00230382		CT-C.T	0.00575212
												TA-T.A	0.0466654		CT-T.T	0.0179324
												TC-A.G	0.00484085		TG-G.T	0.0149513	ENSG00000196071
												TC-T.A	0.0292243		CA-C.C	0.045159	ENSG00000196090
												TC-T.T	0.00942267		CA-T.A	0.0225751
												CA-C.T	0.00195427	ENSG00000152092	CT-T.A	0.00536472
												CG-C.T	0.0292243		CT-T.T	0.0169297
												CT-A.G	0.000104889		TA-T.C	0.0302876
												CT-C.A	0.0368003		TA-T.T	0.045159
												CT-C.T	0.0119261		TC-C.C	0.0149513
												CT-T.G	0.0466654		TC-C.T	0.0192155
												TA-C.T	0.000784614		TC-T.C	0.0302876
												TG-C.T	0.0101419		TG-C.T	0.0010639
												CA-C.C	0.0368003	ENSG00000152208	TG-T.T	0.045159
												CA-T.A	0.00945735		CT-T.T	0.0373298	ENSG00000196104
												CA-T.C	0.0205575		TA-A.C	0.00361759
												CA-T.G	0.0101419		TA-A.T	0.0324163
												CA-T.T	0.0173405		TG-C.T	0.0362571
												CG-T.A	0.0344575		TG-T.T	0.0149513
												CG-T.C	0.0119261		CG-C.T	0.0302876	ENSG00000196277
												CG-T.T	2.88484e-06		CG-T.T	0.0101456
												CT-A.T	0.00764381		CT-A.T	0.0149513
												CT-C.G	0.0173405		CT-T.A	0.00648265
												CT-C.T	0.00404185		TA-A.T	0.00575212
												CT-G.G	0.00735488		TC-T.G	0.0493149
												CT-G.T	0.0344575		TG-C.T	0.0207394
												CT-T.A	0.0205924		CG-T.T	0.0362571	ENSG00000196284
												CT-T.T	0.00458986		CT-T.C	0.0302876
												TA-A.C	0.00195427		CT-A.A	0.0192155	ENSG00000196353
												TA-A.T	0.0132331		CT-A.G	0.0082191
												TA-C.A	0.0368003		TA-C.A	0.0302876
												TA-C.C	0.00230382		TC-T.A	0.0302876
												TA-T.A	0.000132197		TG-C.T	0.00652967
												TC-A.G	0.0260602		TG-C.T	0.0202208	ENSG00000196376
												TC-A.T	0.0144096		CA-C.A	0.0373298	ENSG00000196482
												TC-T.A	0.000269204		CA-T.T	0.0362571
												TC-T.C	0.0368003		CG-T.A	0.00302717
												TC-T.G	0.0187693		CG-T.C	0.00736339
												TC-T.T	0.00945735		CT-A.C	0.0149513
												TG-A.T	0.0101419		CT-G.C	0.0149513
												TG-C.G	0.0101419		TA-A.T	0.0149513
												TG-C.T	0.0010941		TG-T.T	0.0207394
												TG-G.T	0.0187693		CA-T.A	0.0373298	ENSG00000196628
												TG-T.A	0.0119261		CG-T.A	0.0302876
												TG-T.G	0.00484085		CT-A.A	0.0202208	ENSG00000197826
												CG-A.A	0.0292243	ENSG00000152377	CG-T.T	0.0373298	ENSG00000197959
												CG-T.A	0.0119261		CT-A.A	0.0373298	ENSG00000198108
												CG-T.T	0.000784614		CT-T.A	0.00736339
												CT-A.A	0.0292243		TG-T.T	0.0302876	ENSG00000198589
												CT-A.G	0.0236087		CA-T.A	0.0192155	ENSG00000198597
												TC-G.C	0.0292243		CG-T.T	0.0373298
												TG-C.C	0.0119261		CT-G.G	0.0448749
												TG-C.T	0.000784614		TA-A.G	0.0149513
												CA-A.C	0.0119261	ENSG00000152402	TA-T.T	0.0362571
												CA-G.T	0.0292243		TG-C.T	0.00361759
												CG-G.T	0.0292243		CA-C.T	0.00196703	ENSG00000198626
												CG-T.T	0.0101419		CA-G.T	0.0149513
												CT-T.A	0.0119261		CA-T.T	2.37001e-05
												CT-T.C	0.00484085		CG-C.T	0.0302876
												TA-A.A	0.0292243		CG-T.A	0.0302876
												TA-T.T	0.0368003		CT-T.A	0.0179324
												TC-A.G	0.0292243		CT-T.T	0.0101456
												TC-A.T	0.0119261		TC-C.A	0.0373298
												CA-A.C	0.00201331	ENSG00000152953	TC-G.T	0.00302717
												CA-C.A	0.0101419		TG-G.T	0.0302876
												CA-C.C	0.0292243		CA-C.A	0.0324163	ENSG00000198947
												CA-T.T	0.0101419		CG-T.T	0.0175855
												CT-C.G	0.0167627		CT-A.A	0.0485954
												CT-G.G	0.0041699		CT-C.A	0.0324163
												CT-T.A	0.0368003		CT-G.C	0.0284394
												TC-G.A	0.0119261		TA-A.C	0.011707
												TG-T.C	0.00484085		TA-T.G	0.0302876
												TG-T.T	0.00201331		TC-C.C	0.0149513
												CA-A.A	0.0402287	ENSG00000153707	TC-C.T	0.0364994
												CA-A.C	0.0272159		TG-C.T	0.00484765
												CA-A.T	3.00936e-07		CG-T.T	0.0373298	ENSG00000204406
												CA-C.A	0.0370367		CT-A.A	0.0302876
												CA-C.T	6.17608e-05		CT-A.G	0.0499619
												CA-G.A	0.0343905		CT-T.T	0.0373298
												CA-T.A	6.29803e-06		TC-A.A	0.0493149
												CA-T.C	0.00225948		CT-C.G	0.00369677	ENSG00000204442
												CA-T.T	0.000705458		CT-G.C	0.00736339
												CG-T.A	0.0370367		TA-T.T	0.0302876
												CG-T.C	0.0174933		TG-C.T	0.0202208
												CG-T.T	0.0112929		TA-T.G	0.0149513	ENSG00000204740
												CT-A.A	0.00136		TG-G.T	0.00736339
												CT-A.C	0.0316333		TG-T.T	0.011707
												CT-A.G	0.0489043		CG-T.T	0.0149513	ENSG00000205754
												CT-C.A	0.0450366		TG-C.T	0.00177279
												CT-C.T	0.00359174		CT-C.T	0.0302876	ENSG00000206052
												CT-G.A	0.0199401		TC-C.T	0.0302876
												CT-G.C	1.15223e-05		CA-A.A	0.0192155	ENSG00000218336
												CT-G.G	0.0036997		CT-C.A	0.0108363
												CT-T.A	6.07117e-05		CT-C.G	0.0093862
												CT-T.C	7.572e-05		TC-A.A	0.0202208
												CT-T.G	0.000132801		TC-T.A	0.0493149
												CT-T.T	0.0205924		CA-C.T	0.0108363	ENSG00000221866
												TA-A.T	0.0205575		CT-C.G	0.045159	ENSG00000231672
												TA-C.G	0.000784614		CT-T.A	0.0373298
												TA-C.T	0.0316333		CT-T.G	0.0145748	ENSG00000235531
												TA-G.G	0.00031326		TG-C.T	0.000866435
												TA-G.T	0.00195427		CT-C.G	0.00736339	ENSG00000248874
												TA-T.A	0.0201868		CT-T.C	0.0493149
												TC-A.A	3.10966e-05		TG-C.T	0.00361759
												TC-C.G	0.0466654		CA-A.C	0.0324163	ENSG00000250588
												TC-C.T	0.0005397		CA-C.T	0.0169297
												TC-G.A	0.000563406		CG-C.T	0.00361759
												TC-G.G	0.00942267		CG-T.A	0.00736339
												TC-T.A	0.00698707		CT-G.T	0.0149513
												TC-T.T	0.00285746		TC-G.C	0.0302876
												TG-C.T	6.15085e-05		TG-A.T	0.0302876
												TG-G.C	0.0292243		TG-C.T	0.00158053
												TG-G.T	0.0101419		TG-T.T	0.0202208
												TG-T.A	0.0260602		CG-A.A	0.0373298	ENSG00000253350
												TG-T.T	0.00126891		CG-T.A	0.0324163
												CA-A.A	4.90916e-05	ENSG00000153823	CG-T.T	0.00484765
												CA-C.A	0.00455544		CT-A.A	0.0169297
												CG-T.A	0.00195427		CT-G.C	0.0499619
												CT-A.A	0.000877103		CT-G.G	0.0324605
												CT-A.C	0.0119261		CT-G.T	0.0373298
												CT-C.A	0.0466654		CT-T.A	0.025113
												CT-T.T	0.0101419		TA-A.C	0.0302876
												TA-A.T	0.0368003		TA-A.T	0.0287071
												TC-C.A	0.0292243		TA-C.G	0.00177279
												TG-C.T	0.0368003		TA-T.T	0.0101456
												CA-A.T	0.00252842	ENSG00000154162	TC-A.G	0.011707
												CA-C.A	0.000280977		TC-A.T	0.0112329
												CA-C.T	0.0260602		TC-C.C	0.0202208
												CA-G.A	0.0187693		TC-T.C	0.0207394
												CA-T.A	0.000132801		TG-C.T	0.00398606
												CA-T.T	0.00939928		CG-T.T	0.0149513	ENSG00000257046
												CG-G.T	0.0119261		TG-C.T	0.00177279
												CG-T.A	0.0344575		CA-A.C	0.0202208	ENSG00000272781
												CG-T.T	0.0132331		CA-A.T	0.0278586
												CT-A.A	0.0132331		CT-C.T	0.0324163
												CT-A.G	0.00805912		CT-G.G	0.0127347
												CT-C.A	0.0142422		TA-A.C	0.0373298
												CT-C.T	0.0450366		TA-T.G	0.0149513
												CT-T.C	0.0421222		TA-T.T	0.00648265
												CT-T.G	0.0421222		TC-A.A	0.037282
												CT-T.T	0.0272159		TG-T.T	0.0202208
												TA-A.A	0.000591653
												TA-C.T	0.0174933
												TA-G.T	0.00467662
												TA-T.T	0.0344575
												TC-A.G	0.0260602
												TC-C.G	0.0221603
												TC-C.T	0.0142422
												TC-G.T	0.00641737
												TC-T.T	0.000591653
												TG-C.G	0.0187693
												TG-C.T	2.87214e-05
												TG-G.G	0.0119261
												TG-G.T	0.0221603
												TG-T.T	0.000132197
												CA-A.C	0.0316333	ENSG00000154654
												CA-C.T	0.00510847
												CA-T.C	0.00764381
												CT-A.A	0.0260602
												CT-A.T	0.00510847
												CT-C.T	0.0142422
												CT-T.A	0.00022614
												CT-T.G	0.00764381
												TC-C.A	0.0368003
												TC-C.T	0.000784614
												TG-C.T	0.000160259
												CA-A.T	0.00484085	ENSG00000154928
												CA-C.C	0.0119261
												CA-C.T	0.000784614
												CA-G.C	0.00484085
												CG-A.T	0.0292243
												CG-T.C	0.0368003
												CG-T.T	0.00195427
												CT-A.A	0.00455544
												CT-A.T	0.0221603
												CT-C.G	0.00467662
												TA-A.C	0.0119261
												TA-C.G	0.0368003
												TC-A.G	0.0292243
												TG-C.T	0.00195427
												CA-G.A	0.0466654	ENSG00000154975
												CA-G.C	0.0292243
												CA-T.T	0.00404185
												CG-A.A	0.0292243
												CG-C.T	0.0292243
												CG-T.T	0.00201331
												CT-A.T	0.0221603
												CT-G.A	0.00201331
												CT-G.C	0.0221603
												CT-G.T	0.0221603
												CT-T.A	0.000272878
												TA-T.A	0.00467662
												TC-A.G	0.0221603
												TC-C.T	0.0101419
												TG-C.T	0.0101419
												CA-A.A	0.00101503	ENSG00000155052
												CA-A.C	0.0410349
												CA-A.T	0.00698707
												CA-C.A	0.0113747
												CA-C.C	0.000591653
												CA-C.T	0.000148411
												CA-G.C	0.00404185
												CA-G.T	0.0167627
												CA-T.T	0.000183869
												CG-A.C	0.0221603
												CG-C.C	0.0292243
												CG-G.A	0.0292243
												CG-G.C	0.0119261
												CG-T.T	0.0201868
												CT-A.C	0.0221603
												CT-A.G	0.0194965
												CT-A.T	0.00641737
												CT-C.G	0.0132104
												CT-C.T	0.00939928
												CT-G.A	0.0174933
												CT-G.C	0.0260602
												CT-G.T	0.0344575
												CT-T.A	0.000253398
												CT-T.C	0.0232926
												CT-T.T	0.0052033
												TA-A.A	0.0187693
												TA-C.A	0.0221603
												TA-C.C	0.00031326
												TA-C.G	0.00201331
												TA-C.T	0.00359174
												TA-G.A	0.00484085
												TA-G.T	0.00230382
												TA-T.A	0.0344575
												TA-T.C	0.000784614
												TC-A.A	0.0254533
												TC-A.G	0.0368003
												TC-A.T	0.00359174
												TC-C.G	0.0260602
												TC-C.T	0.00230382
												TC-G.C	0.0221603
												TC-G.T	0.0174933
												TC-T.T	0.00455544
												TG-A.G	0.0221603
												TG-C.T	8.14474e-05
												TG-G.T	0.0119261
												TG-T.A	0.0292243
												TG-T.T	0.00641737
												CA-A.C	0.00252842	ENSG00000155093
												CA-C.A	0.00113064
												CA-C.C	0.0101419
												CA-C.T	0.0292243
												CA-G.C	0.0368003
												CA-T.A	0.0119261
												CA-T.T	0.0119261
												CG-C.C	0.000877103
												CT-A.G	0.0012706
												CT-C.G	0.00188724
												CT-G.C	0.0466654
												CT-G.G	0.00190155
												CT-T.G	0.00126891
												TA-A.C	0.0292243
												CA-C.A	0.0119261	ENSG00000155511
												CA-C.T	0.0221603
												CG-T.T	0.00484085
												CT-A.G	0.0343905
												CT-C.G	0.0205575
												CT-T.A	0.00510847
												CT-T.T	0.0221603
												TC-C.C	0.00195427
												TG-C.T	0.000784614
												CA-A.A	0.00230382	ENSG00000155816
												CA-C.T	0.0101419
												CA-G.A	0.00484085
												CA-G.T	0.00484085
												CA-T.A	0.0368003
												CA-T.C	0.0292243
												CA-T.T	0.00359174
												CG-T.T	0.0260602
												CT-A.G	0.000614357
												CT-G.G	0.00474614
												CT-T.A	0.0199401
												TA-A.C	0.0292243
												TA-A.G	0.0292243
												TA-C.C	0.0119261
												TA-T.A	0.00942267
												TA-T.T	0.00201331
												TC-A.A	0.0221603
												TC-C.A	0.0292243
												TC-C.C	0.00484085
												TC-C.T	0.000160259
												TC-T.T	0.0101419
												TG-C.G	0.0292243
												TG-C.T	1.92661e-05
												TG-T.G	0.0292243
												TG-T.T	0.00455544
												CA-A.A	0.00484085	ENSG00000155966
												CA-C.T	0.0292243
												CA-T.T	0.0174933
												CG-T.A	0.0292243
												CT-G.C	0.00455544
												CT-G.G	0.0113747
												TA-C.C	0.0119261
[truncated: 2,963 more rows]

## Sheet: Table S5
Associated genes
PCS1	PCS2	PCS3	PCS4	PCS5
ENSG00000078328	ENSG00000133703	ENSG00000002746	ENSG00000002746	ENSG00000001626
ENSG00000113448		ENSG00000009694	ENSG00000002822	ENSG00000002746
ENSG00000139915		ENSG00000018236	ENSG00000005108	ENSG00000004866
ENSG00000144229		ENSG00000021645	ENSG00000007237	ENSG00000005249
ENSG00000150275		ENSG00000033122	ENSG00000009694	ENSG00000006740
ENSG00000150471		ENSG00000034053	ENSG00000011677	ENSG00000007001
ENSG00000152208		ENSG00000041515	ENSG00000018236	ENSG00000007168
ENSG00000153707		ENSG00000042781	ENSG00000021645	ENSG00000007237
ENSG00000157168		ENSG00000046889	ENSG00000033122	ENSG00000008083
ENSG00000159216		ENSG00000047617	ENSG00000034053	ENSG00000008294
ENSG00000172264		ENSG00000048052	ENSG00000038295	ENSG00000010270
ENSG00000174469		ENSG00000048740	ENSG00000038945	ENSG00000013297
ENSG00000175161		ENSG00000050767	ENSG00000040731	ENSG00000019991
ENSG00000179869		ENSG00000058091	ENSG00000041515	ENSG00000020426
ENSG00000182050		ENSG00000060709	ENSG00000042781	ENSG00000021645
ENSG00000183117		ENSG00000060718	ENSG00000042813	ENSG00000021826
ENSG00000183230		ENSG00000066032	ENSG00000044524	ENSG00000022355
ENSG00000184305		ENSG00000067715	ENSG00000046889	ENSG00000032389
ENSG00000185008		ENSG00000069667	ENSG00000047617	ENSG00000033122
ENSG00000185274		ENSG00000072657	ENSG00000047648	ENSG00000033170
ENSG00000185532		ENSG00000075213	ENSG00000048052	ENSG00000033327
ENSG00000187323		ENSG00000075884	ENSG00000048471	ENSG00000034053
ENSG00000188107		ENSG00000078328	ENSG00000048740	ENSG00000038295
ENSG00000198947		ENSG00000079841	ENSG00000049449	ENSG00000038945
ENSG00000272781		ENSG00000080224	ENSG00000050767	ENSG00000039139
		ENSG00000083067	ENSG00000054392	ENSG00000039537
		ENSG00000087116	ENSG00000055813	ENSG00000042781
		ENSG00000088538	ENSG00000058091	ENSG00000042813
		ENSG00000102290	ENSG00000060709	ENSG00000042832
		ENSG00000102452	ENSG00000060718	ENSG00000043462
		ENSG00000102466	ENSG00000066032	ENSG00000044524
		ENSG00000102935	ENSG00000067715	ENSG00000046889
		ENSG00000104044	ENSG00000067798	ENSG00000047365
		ENSG00000104059	ENSG00000068781	ENSG00000048740
		ENSG00000106536	ENSG00000069020	ENSG00000049449
		ENSG00000106571	ENSG00000069667	ENSG00000053254
		ENSG00000107518	ENSG00000071909	ENSG00000054611
		ENSG00000108018	ENSG00000072657	ENSG00000054654
		ENSG00000108684	ENSG00000075213	ENSG00000054793
		ENSG00000109452	ENSG00000075884	ENSG00000054983
		ENSG00000112232	ENSG00000077092	ENSG00000056291
		ENSG00000112541	ENSG00000078053	ENSG00000056487
		ENSG00000112902	ENSG00000078295	ENSG00000058091
		ENSG00000113100	ENSG00000078328	ENSG00000059377
		ENSG00000113396	ENSG00000079841	ENSG00000060718
		ENSG00000113448	ENSG00000080224	ENSG00000061337
		ENSG00000114279	ENSG00000081803	ENSG00000063761
		ENSG00000114861	ENSG00000083067	ENSG00000064042
		ENSG00000115896	ENSG00000086289	ENSG00000064763
		ENSG00000116117	ENSG00000086991	ENSG00000064787
		ENSG00000116147	ENSG00000087116	ENSG00000065675
		ENSG00000116183	ENSG00000087495	ENSG00000066032
		ENSG00000117114	ENSG00000088538	ENSG00000066382
		ENSG00000120549	ENSG00000089101	ENSG00000066827
		ENSG00000120594	ENSG00000089123	ENSG00000067141
		ENSG00000121904	ENSG00000091656	ENSG00000067715
		ENSG00000126733	ENSG00000091831	ENSG00000068024
		ENSG00000128573	ENSG00000095777	ENSG00000068383
		ENSG00000129682	ENSG00000100154	ENSG00000068781
		ENSG00000130226	ENSG00000100629	ENSG00000069018
		ENSG00000131374	ENSG00000101746	ENSG00000069188
		ENSG00000131558	ENSG00000102290	ENSG00000071189
		ENSG00000132549	ENSG00000102452	ENSG00000071242
		ENSG00000132932	ENSG00000102466	ENSG00000072110
		ENSG00000132938	ENSG00000102935	ENSG00000072315
		ENSG00000133019	ENSG00000104043	ENSG00000073792
		ENSG00000133083	ENSG00000104044	ENSG00000073803
		ENSG00000133424	ENSG00000104059	ENSG00000073910
		ENSG00000134115	ENSG00000104375	ENSG00000074054
		ENSG00000134343	ENSG00000104447	ENSG00000074211
		ENSG00000134516	ENSG00000104723	ENSG00000074964
		ENSG00000134532	ENSG00000105877	ENSG00000075043
		ENSG00000135298	ENSG00000106536	ENSG00000075213
		ENSG00000136267	ENSG00000106571	ENSG00000075223
		ENSG00000137766	ENSG00000107518	ENSG00000075292
		ENSG00000137872	ENSG00000108018	ENSG00000075340
		ENSG00000139220	ENSG00000108684	ENSG00000075539
		ENSG00000139915	ENSG00000109339	ENSG00000075884
		ENSG00000140538	ENSG00000109452	ENSG00000076554
		ENSG00000140945	ENSG00000110693	ENSG00000077616
		ENSG00000143341	ENSG00000111058	ENSG00000078018
		ENSG00000143473	ENSG00000111452	ENSG00000078053
		ENSG00000143951	ENSG00000111700	ENSG00000078114
		ENSG00000144036	ENSG00000111728	ENSG00000078295
		ENSG00000144218	ENSG00000112137	ENSG00000078328
		ENSG00000144229	ENSG00000112232	ENSG00000079102
		ENSG00000144278	ENSG00000112530	ENSG00000079156
		ENSG00000144290	ENSG00000112541	ENSG00000079215
		ENSG00000144407	ENSG00000112902	ENSG00000079841
		ENSG00000144451	ENSG00000112964	ENSG00000080224
		ENSG00000144619	ENSG00000113100	ENSG00000080709
		ENSG00000144642	ENSG00000113391	ENSG00000081189
		ENSG00000145012	ENSG00000113396	ENSG00000082068
		ENSG00000145087	ENSG00000113448	ENSG00000082397
		ENSG00000145147	ENSG00000114279	ENSG00000082482
		ENSG00000145216	ENSG00000114757	ENSG00000083067
		ENSG00000145242	ENSG00000115705	ENSG00000083535
		ENSG00000145362	ENSG00000115896	ENSG00000084453
		ENSG00000145416	ENSG00000116117	ENSG00000084676
		ENSG00000145526	ENSG00000116147	ENSG00000085276
		ENSG00000145934	ENSG00000116183	ENSG00000085563
		ENSG00000146143	ENSG00000116783	ENSG00000085871
		ENSG00000146555	ENSG00000117020	ENSG00000086015
		ENSG00000146938	ENSG00000117114	ENSG00000086200
		ENSG00000147202	ENSG00000118007	ENSG00000086991
		ENSG00000147481	ENSG00000118922	ENSG00000087116
		ENSG00000147485	ENSG00000120498	ENSG00000087258
		ENSG00000147724	ENSG00000120549	ENSG00000087842
		ENSG00000148219	ENSG00000120594	ENSG00000088298
		ENSG00000148513	ENSG00000120658	ENSG00000088367
		ENSG00000148655	ENSG00000121440	ENSG00000088387
		ENSG00000148848	ENSG00000121898	ENSG00000088538
		ENSG00000148948	ENSG00000121904	ENSG00000088756
		ENSG00000149256	ENSG00000122507	ENSG00000089094
		ENSG00000149294	ENSG00000122584	ENSG00000089123
		ENSG00000149972	ENSG00000126733	ENSG00000089169
		ENSG00000150275	ENSG00000127928	ENSG00000091656
		ENSG00000150361	ENSG00000128512	ENSG00000091831
		ENSG00000150394	ENSG00000128573	ENSG00000091844
		ENSG00000150471	ENSG00000128739	ENSG00000092421
		ENSG00000150672	ENSG00000128918	ENSG00000092607
		ENSG00000151067	ENSG00000129521	ENSG00000092969
		ENSG00000151322	ENSG00000129682	ENSG00000095637
		ENSG00000151388	ENSG00000130226	ENSG00000095713
		ENSG00000151474	ENSG00000130508	ENSG00000100077
		ENSG00000151789	ENSG00000131018	ENSG00000100478
		ENSG00000151952	ENSG00000131374	ENSG00000100504
		ENSG00000152061	ENSG00000131558	ENSG00000100592
		ENSG00000152092	ENSG00000132549	ENSG00000100784
		ENSG00000152208	ENSG00000132932	ENSG00000100890
		ENSG00000152377	ENSG00000132938	ENSG00000101144
		ENSG00000152402	ENSG00000133019	ENSG00000101251
		ENSG00000152953	ENSG00000133083	ENSG00000101349
		ENSG00000153707	ENSG00000133401	ENSG00000101353
		ENSG00000153823	ENSG00000133424	ENSG00000101463
		ENSG00000153956	ENSG00000133687	ENSG00000102290
		ENSG00000154162	ENSG00000134115	ENSG00000102383
		ENSG00000154645	ENSG00000134215	ENSG00000102466
		ENSG00000154654	ENSG00000134343	ENSG00000102683
		ENSG00000154928	ENSG00000134516	ENSG00000102763
		ENSG00000154975	ENSG00000134532	ENSG00000102935
		ENSG00000155052	ENSG00000134769	ENSG00000103222
		ENSG00000155093	ENSG00000134775	ENSG00000103544
		ENSG00000155511	ENSG00000135298	ENSG00000103647
		ENSG00000155816	ENSG00000136267	ENSG00000104044
		ENSG00000155849	ENSG00000137672	ENSG00000104205
		ENSG00000155966	ENSG00000137766	ENSG00000104324
		ENSG00000156103	ENSG00000137872	ENSG00000104381
		ENSG00000156218	ENSG00000138411	ENSG00000104408
		ENSG00000156395	ENSG00000138670	ENSG00000104447
		ENSG00000156687	ENSG00000138829	ENSG00000104490
		ENSG00000157168	ENSG00000139220	ENSG00000104723
		ENSG00000157445	ENSG00000139364	ENSG00000105426
		ENSG00000157680	ENSG00000139734	ENSG00000105784
		ENSG00000158258	ENSG00000139865	ENSG00000105810
		ENSG00000158321	ENSG00000139915	ENSG00000105971
		ENSG00000159216	ENSG00000140015	ENSG00000105983
		ENSG00000162105	ENSG00000140538	ENSG00000106018
		ENSG00000162631	ENSG00000140945	ENSG00000106066
		ENSG00000162670	ENSG00000141376	ENSG00000106346
		ENSG00000163116	ENSG00000141510	ENSG00000107077
		ENSG00000163288	ENSG00000141837	ENSG00000107282
		ENSG00000164176	ENSG00000143341	ENSG00000107295
		ENSG00000164199	ENSG00000143473	ENSG00000107518
		ENSG00000164418	ENSG00000143951	ENSG00000107611
		ENSG00000164588	ENSG00000144036	ENSG00000107957
		ENSG00000164796	ENSG00000144218	ENSG00000108001
		ENSG00000165061	ENSG00000144229	ENSG00000108018
		ENSG00000165084	ENSG00000144278	ENSG00000108684
		ENSG00000165323	ENSG00000144290	ENSG00000109158
		ENSG00000165379	ENSG00000144331	ENSG00000109339
		ENSG00000165966	ENSG00000144407	ENSG00000109452
		ENSG00000165973	ENSG00000144451	ENSG00000109667
		ENSG00000165995	ENSG00000144455	ENSG00000109684
		ENSG00000166206	ENSG00000144619	ENSG00000109686
		ENSG00000166501	ENSG00000144642	ENSG00000109738
		ENSG00000166748	ENSG00000144724	ENSG00000109819
		ENSG00000167632	ENSG00000144868	ENSG00000110975
		ENSG00000168038	ENSG00000145012	ENSG00000111058
		ENSG00000168702	ENSG00000145075	ENSG00000111700
		ENSG00000168843	ENSG00000145087	ENSG00000111846
		ENSG00000168959	ENSG00000145147	ENSG00000112137
		ENSG00000169306	ENSG00000145191	ENSG00000112232
		ENSG00000169760	ENSG00000145216	ENSG00000112394
		ENSG00000169855	ENSG00000145242	ENSG00000112530
		ENSG00000169862	ENSG00000145362	ENSG00000112531
		ENSG00000169933	ENSG00000145416	ENSG00000112541
		ENSG00000169946	ENSG00000145526	ENSG00000112624
		ENSG00000170396	ENSG00000145536	ENSG00000112902
		ENSG00000170579	ENSG00000145808	ENSG00000112964
		ENSG00000170624	ENSG00000145934	ENSG00000113100
		ENSG00000170745	ENSG00000145996	ENSG00000113163
		ENSG00000170959	ENSG00000146143	ENSG00000113319
		ENSG00000171094	ENSG00000146555	ENSG00000113396
		ENSG00000171587	ENSG00000146592	ENSG00000113448
		ENSG00000171735	ENSG00000146938	ENSG00000113532
		ENSG00000172260	ENSG00000147202	ENSG00000114127
		ENSG00000172264	ENSG00000147246	ENSG00000114279
		ENSG00000172554	ENSG00000147481	ENSG00000114416
		ENSG00000172572	ENSG00000147485	ENSG00000114423
		ENSG00000172915	ENSG00000147488	ENSG00000114487
		ENSG00000172987	ENSG00000147724	ENSG00000114670
		ENSG00000173406	ENSG00000148219	ENSG00000114805
		ENSG00000173482	ENSG00000148498	ENSG00000114861
		ENSG00000174469	ENSG00000148513	ENSG00000114948
		ENSG00000174473	ENSG00000148655	ENSG00000115221
		ENSG00000174482	ENSG00000148848	ENSG00000115239
		ENSG00000175161	ENSG00000148948	ENSG00000115504
		ENSG00000175471	ENSG00000149256	ENSG00000115561
		ENSG00000175497	ENSG00000149294	ENSG00000115705
		ENSG00000175600	ENSG00000149403	ENSG00000115756
		ENSG00000176204	ENSG00000149571	ENSG00000115760
		ENSG00000176406	ENSG00000149972	ENSG00000115762
		ENSG00000176571	ENSG00000150275	ENSG00000115896
		ENSG00000176769	ENSG00000150361	ENSG00000115970
		ENSG00000176771	ENSG00000150394	ENSG00000116117
		ENSG00000177694	ENSG00000150471	ENSG00000116147
		ENSG00000178568	ENSG00000150625	ENSG00000116183
		ENSG00000179242	ENSG00000150636	ENSG00000116191
		ENSG00000179399	ENSG00000150672	ENSG00000116668
		ENSG00000179603	ENSG00000151025	ENSG00000117020
		ENSG00000179869	ENSG00000151067	ENSG00000117069
		ENSG00000179915	ENSG00000151136	ENSG00000117114
		ENSG00000180287	ENSG00000151320	ENSG00000117461
		ENSG00000181234	ENSG00000151322	ENSG00000117501
		ENSG00000181355	ENSG00000151388	ENSG00000117971
		ENSG00000181722	ENSG00000151474	ENSG00000118733
		ENSG00000181804	ENSG00000151572	ENSG00000118873
		ENSG00000182050	ENSG00000151779	ENSG00000118946
		ENSG00000182168	ENSG00000151789	ENSG00000118997
		ENSG00000182185	ENSG00000151812	ENSG00000119042
		ENSG00000182256	ENSG00000151834	ENSG00000119487
		ENSG00000182348	ENSG00000151892	ENSG00000119509
		ENSG00000182601	ENSG00000151952	ENSG00000119522
		ENSG00000182621	ENSG00000152061	ENSG00000119866
		ENSG00000182667	ENSG00000152092	ENSG00000120251
		ENSG00000182732	ENSG00000152208	ENSG00000120262
		ENSG00000182771	ENSG00000152377	ENSG00000120519
		ENSG00000182901	ENSG00000152402	ENSG00000120549
		ENSG00000183023	ENSG00000152578	ENSG00000120594
		ENSG00000183049	ENSG00000152822	ENSG00000120658
		ENSG00000183098	ENSG00000152910	ENSG00000120756
		ENSG00000183117	ENSG00000152953	ENSG00000121207
		ENSG00000183166	ENSG00000153064	ENSG00000121440
		ENSG00000183230	ENSG00000153707	ENSG00000121446
		ENSG00000183580	ENSG00000153823	ENSG00000121848
		ENSG00000183662	ENSG00000153956	ENSG00000121898
		ENSG00000183715	ENSG00000154162	ENSG00000121904
		ENSG00000184005	ENSG00000154188	ENSG00000122012
		ENSG00000184156	ENSG00000154240	ENSG00000122254
		ENSG00000184226	ENSG00000154493	ENSG00000122367
		ENSG00000184304	ENSG00000154645	ENSG00000122420
		ENSG00000184305	ENSG00000154654	ENSG00000122507
		ENSG00000184347	ENSG00000154655	ENSG00000122584
		ENSG00000184408	ENSG00000154678	ENSG00000122965
		ENSG00000184588	ENSG00000154864	ENSG00000123096
		ENSG00000184672	ENSG00000154928	ENSG00000123106
		ENSG00000184903	ENSG00000154975	ENSG00000123119
		ENSG00000184985	ENSG00000155011	ENSG00000123636
		ENSG00000185008	ENSG00000155052	ENSG00000124164
		ENSG00000185046	ENSG00000155093	ENSG00000124177
		ENSG00000185053	ENSG00000155511	ENSG00000124191
		ENSG00000185274	ENSG00000155816	ENSG00000124215
		ENSG00000185345	ENSG00000155849	ENSG00000124302
		ENSG00000185352	ENSG00000155897	ENSG00000124496
		ENSG00000185420	ENSG00000155966	ENSG00000124721
		ENSG00000185532	ENSG00000155974	ENSG00000124782
		ENSG00000185565	ENSG00000156103	ENSG00000124788
		ENSG00000185666	ENSG00000156110	ENSG00000125257
		ENSG00000185736	ENSG00000156113	ENSG00000125459
		ENSG00000185737	ENSG00000156218	ENSG00000125703
		ENSG00000185774	ENSG00000156299	ENSG00000127084
		ENSG00000185942	ENSG00000156395	ENSG00000127124
		ENSG00000186094	ENSG00000156687	ENSG00000127603
		ENSG00000186153	ENSG00000157087	ENSG00000128487
		ENSG00000186439	ENSG00000157168	ENSG00000128563
		ENSG00000186487	ENSG00000157423	ENSG00000128573
		ENSG00000186952	ENSG00000157445	ENSG00000129116
		ENSG00000187323	ENSG00000157680	ENSG00000129158
		ENSG00000187391	ENSG00000157985	ENSG00000129521
		ENSG00000187398	ENSG00000158258	ENSG00000129595
		ENSG00000187416	ENSG00000158321	ENSG00000129657
		ENSG00000187672	ENSG00000159216	ENSG00000130035
		ENSG00000187957	ENSG00000160145	ENSG00000130224
		ENSG00000188107	ENSG00000162105	ENSG00000130226
		ENSG00000188580	ENSG00000162599	ENSG00000130294
		ENSG00000188641	ENSG00000162631	ENSG00000130414
		ENSG00000189108	ENSG00000162670	ENSG00000130635
		ENSG00000189283	ENSG00000162687	ENSG00000130779
		ENSG00000196090	ENSG00000162849	ENSG00000131374
		ENSG00000196104	ENSG00000163116	ENSG00000132164
		ENSG00000196277	ENSG00000163288	ENSG00000132256
		ENSG00000196353	ENSG00000164176	ENSG00000132321
		ENSG00000196482	ENSG00000164199	ENSG00000132394
		ENSG00000196569	ENSG00000164330	ENSG00000132549
		ENSG00000197826	ENSG00000164418	ENSG00000132670
		ENSG00000198597	ENSG00000164588	ENSG00000132849
		ENSG00000198626	ENSG00000164627	ENSG00000132874
		ENSG00000198673	ENSG00000164741	ENSG00000132932
		ENSG00000198838	ENSG00000164756	ENSG00000132938
		ENSG00000198947	ENSG00000164796	ENSG00000133019
		ENSG00000204442	ENSG00000164830	ENSG00000133083
		ENSG00000204740	ENSG00000165061	ENSG00000133107
		ENSG00000204764	ENSG00000165084	ENSG00000133121
		ENSG00000206579	ENSG00000165323	ENSG00000133195
		ENSG00000218336	ENSG00000165379	ENSG00000133392
		ENSG00000219438	ENSG00000165495	ENSG00000133424
		ENSG00000221866	ENSG00000165966	ENSG00000133687
		ENSG00000237515	ENSG00000165973	ENSG00000133812
		ENSG00000248874	ENSG00000165995	ENSG00000133835
		ENSG00000250349	ENSG00000166157	ENSG00000133863
		ENSG00000250588	ENSG00000166206	ENSG00000133958
		ENSG00000253350	ENSG00000166501	ENSG00000134020
		ENSG00000261115	ENSG00000166748	ENSG00000134115
		ENSG00000272781	ENSG00000166833	ENSG00000134121
			ENSG00000167281	ENSG00000134215
			ENSG00000167346	ENSG00000134532
			ENSG00000167632	ENSG00000134644
			ENSG00000168675	ENSG00000134852
			ENSG00000168702	ENSG00000134871
			ENSG00000168843	ENSG00000135049
			ENSG00000168959	ENSG00000135083
			ENSG00000169306	ENSG00000135205
			ENSG00000169436	ENSG00000135298
			ENSG00000169744	ENSG00000135341
			ENSG00000169760	ENSG00000135549
			ENSG00000169851	ENSG00000135905
			ENSG00000169855	ENSG00000135951
			ENSG00000169862	ENSG00000136002
			ENSG00000169933	ENSG00000136167
			ENSG00000169946	ENSG00000136205
			ENSG00000170153	ENSG00000136273
			ENSG00000170396	ENSG00000136492
			ENSG00000170579	ENSG00000136531
			ENSG00000170624	ENSG00000136643
			ENSG00000170745	ENSG00000136848
			ENSG00000170820	ENSG00000136928
			ENSG00000170927	ENSG00000137251
			ENSG00000170959	ENSG00000137509
			ENSG00000171094	ENSG00000137573
			ENSG00000171435	ENSG00000137672
			ENSG00000171502	ENSG00000137766
			ENSG00000171587	ENSG00000137872
			ENSG00000171723	ENSG00000137941
			ENSG00000171724	ENSG00000137968
			ENSG00000171735	ENSG00000138039
			ENSG00000172260	ENSG00000138162
			ENSG00000172264	ENSG00000138190
			ENSG00000172554	ENSG00000138193
			ENSG00000172572	ENSG00000138411
			ENSG00000172817	ENSG00000138639
			ENSG00000172915	ENSG00000138650
			ENSG00000172987	ENSG00000138670
			ENSG00000173068	ENSG00000138698
			ENSG00000173406	ENSG00000138738
			ENSG00000173482	ENSG00000138785
			ENSG00000174469	ENSG00000139132
			ENSG00000174473	ENSG00000139220
			ENSG00000174482	ENSG00000139287
			ENSG00000174891	ENSG00000139668
			ENSG00000175161	ENSG00000139687
			ENSG00000175471	ENSG00000139865
			ENSG00000175497	ENSG00000139910
			ENSG00000175600	ENSG00000139915
			ENSG00000176124	ENSG00000139970
			ENSG00000176204	ENSG00000139973
			ENSG00000176406	ENSG00000140009
			ENSG00000176571	ENSG00000140090
			ENSG00000176769	ENSG00000140386
			ENSG00000176771	ENSG00000140538
			ENSG00000177103	ENSG00000140557
			ENSG00000177182	ENSG00000140718
			ENSG00000177694	ENSG00000140873
			ENSG00000178568	ENSG00000140945
			ENSG00000179088	ENSG00000141337
			ENSG00000179242	ENSG00000141556
			ENSG00000179399	ENSG00000141837
			ENSG00000179603	ENSG00000142065
			ENSG00000179869	ENSG00000142611
			ENSG00000179915	ENSG00000143171
			ENSG00000180287	ENSG00000143340
			ENSG00000181072	ENSG00000143341
			ENSG00000181234	ENSG00000143469
			ENSG00000181355	ENSG00000143473
			ENSG00000181722	ENSG00000143702
			ENSG00000181804	ENSG00000143786
			ENSG00000182050	ENSG00000143797
			ENSG00000182132	ENSG00000143951
			ENSG00000182168	ENSG00000144036
			ENSG00000182185	ENSG00000144218
			ENSG00000182256	ENSG00000144227
			ENSG00000182348	ENSG00000144278
			ENSG00000182463	ENSG00000144290
			ENSG00000182601	ENSG00000144331
			ENSG00000182621	ENSG00000144357
			ENSG00000182667	ENSG00000144406
			ENSG00000182674	ENSG00000144451
			ENSG00000182732	ENSG00000144452
			ENSG00000182771	ENSG00000144455
			ENSG00000182901	ENSG00000144619
			ENSG00000182985	ENSG00000144642
			ENSG00000183023	ENSG00000144644
			ENSG00000183032	ENSG00000144645
			ENSG00000183049	ENSG00000144668
			ENSG00000183098	ENSG00000144681
			ENSG00000183117	ENSG00000144724
			ENSG00000183166	ENSG00000144847
			ENSG00000183230	ENSG00000144868
			ENSG00000183570	ENSG00000145075
			ENSG00000183580	ENSG00000145087
			ENSG00000183662	ENSG00000145191
			ENSG00000183715	ENSG00000145242
			ENSG00000183722	ENSG00000145362
			ENSG00000183780	ENSG00000145416
			ENSG00000183783	ENSG00000145526
			ENSG00000184005	ENSG00000145536
			ENSG00000184156	ENSG00000145743
			ENSG00000184226	ENSG00000145863
			ENSG00000184304	ENSG00000145864
			ENSG00000184305	ENSG00000145920
			ENSG00000184347	ENSG00000145934
			ENSG00000184408	ENSG00000145996
			ENSG00000184588	ENSG00000146122
			ENSG00000184611	ENSG00000146143
			ENSG00000184613	ENSG00000146147
			ENSG00000184672	ENSG00000146416
			ENSG00000184838	ENSG00000146555
			ENSG00000184903	ENSG00000146938
			ENSG00000184985	ENSG00000147316
			ENSG00000185008	ENSG00000147324
			ENSG00000185046	ENSG00000147408
			ENSG00000185052	ENSG00000147434
			ENSG00000185053	ENSG00000147459
			ENSG00000185274	ENSG00000147481
			ENSG00000185345	ENSG00000147485
			ENSG00000185352	ENSG00000147606
			ENSG00000185420	ENSG00000147614
			ENSG00000185532	ENSG00000147647
			ENSG00000185565	ENSG00000147655
			ENSG00000185666	ENSG00000147724
			ENSG00000185736	ENSG00000148053
			ENSG00000185737	ENSG00000148120
			ENSG00000185774	ENSG00000148219
			ENSG00000185842	ENSG00000148408
			ENSG00000185942	ENSG00000148482
			ENSG00000186094	ENSG00000148498
			ENSG00000186153	ENSG00000148513
			ENSG00000186439	ENSG00000148516
			ENSG00000186487	ENSG00000148655
			ENSG00000186952	ENSG00000148848
			ENSG00000187323	ENSG00000148948
			ENSG00000187391	ENSG00000149256
			ENSG00000187398	ENSG00000149294
			ENSG00000187416	ENSG00000149295
			ENSG00000187546	ENSG00000149403
			ENSG00000187672	ENSG00000149571
			ENSG00000187720	ENSG00000149972
			ENSG00000187957	ENSG00000150275
			ENSG00000188107	ENSG00000150361
			ENSG00000188511	ENSG00000150394
			ENSG00000188517	ENSG00000150471
			ENSG00000188580	ENSG00000150630
			ENSG00000188596	ENSG00000150636
			ENSG00000188641	ENSG00000150672
			ENSG00000189056	ENSG00000150681
			ENSG00000189108	ENSG00000150760
			ENSG00000189283	ENSG00000150938
			ENSG00000189337	ENSG00000151025
			ENSG00000196071	ENSG00000151067
			ENSG00000196090	ENSG00000151136
			ENSG00000196104	ENSG00000151208
			ENSG00000196277	ENSG00000151229
			ENSG00000196284	ENSG00000151240
			ENSG00000196353	ENSG00000151320
			ENSG00000196376	ENSG00000151322
			ENSG00000196482	ENSG00000151413
			ENSG00000196511	ENSG00000151466
			ENSG00000196565	ENSG00000151474
			ENSG00000196569	ENSG00000151532
			ENSG00000196628	ENSG00000151612
			ENSG00000197360	ENSG00000151617
			ENSG00000197584	ENSG00000151789
			ENSG00000197826	ENSG00000151812
			ENSG00000197959	ENSG00000151834
			ENSG00000198010	ENSG00000151892
			ENSG00000198108	ENSG00000151914
			ENSG00000198589	ENSG00000151917
			ENSG00000198597	ENSG00000151952
			ENSG00000198626	ENSG00000152049
			ENSG00000198673	ENSG00000152061
			ENSG00000198795	ENSG00000152092
			ENSG00000198838	ENSG00000152208
			ENSG00000198947	ENSG00000152214
			ENSG00000204406	ENSG00000152377
			ENSG00000204442	ENSG00000152402
			ENSG00000204740	ENSG00000152520
			ENSG00000205754	ENSG00000152578
			ENSG00000206052	ENSG00000152582
			ENSG00000206190	ENSG00000152818
			ENSG00000206579	ENSG00000152932
			ENSG00000218336	ENSG00000152953
			ENSG00000219438	ENSG00000153064
			ENSG00000221866	ENSG00000153093
			ENSG00000231672	ENSG00000153107
			ENSG00000235531	ENSG00000153558
			ENSG00000237515	ENSG00000153707
			ENSG00000248874	ENSG00000153815
			ENSG00000250349	ENSG00000153823
			ENSG00000250588	ENSG00000153944
			ENSG00000253350	ENSG00000154001
			ENSG00000257046	ENSG00000154027
			ENSG00000259030	ENSG00000154122
			ENSG00000261115	ENSG00000154162
			ENSG00000272781	ENSG00000154188
				ENSG00000154358
				ENSG00000154415
				ENSG00000154493
				ENSG00000154529
				ENSG00000154556
				ENSG00000154654
				ENSG00000154678
				ENSG00000154928
				ENSG00000154975
				ENSG00000155052
				ENSG00000155093
				ENSG00000155111
				ENSG00000155511
				ENSG00000155816
				ENSG00000155846
				ENSG00000155897
				ENSG00000155926
				ENSG00000155966
				ENSG00000155980
				ENSG00000156049
				ENSG00000156103
				ENSG00000156113
				ENSG00000156140
				ENSG00000156218
				ENSG00000156299
				ENSG00000156395
				ENSG00000156414
				ENSG00000156475
				ENSG00000156535
				ENSG00000156564
				ENSG00000156687
				ENSG00000156958
				ENSG00000157168
				ENSG00000157224
				ENSG00000157423
				ENSG00000157445
				ENSG00000157542
				ENSG00000157600
				ENSG00000157654
				ENSG00000157680
				ENSG00000157764
				ENSG00000157827
				ENSG00000157985
				ENSG00000158169
				ENSG00000158258
				ENSG00000158296
				ENSG00000158321
				ENSG00000158352
				ENSG00000158528
				ENSG00000158683
				ENSG00000159267
				ENSG00000159374
				ENSG00000159398
				ENSG00000160145
				ENSG00000160321
				ENSG00000160551
				ENSG00000162105
				ENSG00000162415
				ENSG00000162542
				ENSG00000162618
				ENSG00000162620
				ENSG00000162631
				ENSG00000162670
				ENSG00000162761
				ENSG00000162779
				ENSG00000162814
				ENSG00000162849
				ENSG00000162946
				ENSG00000163046
				ENSG00000163092
				ENSG00000163116
				ENSG00000163171
				ENSG00000163288
				ENSG00000163492
				ENSG00000163554
				ENSG00000163629
				ENSG00000163785
				ENSG00000163803
				ENSG00000163935
				ENSG00000164035
				ENSG00000164037
				ENSG00000164176
				ENSG00000164197
				ENSG00000164309
				ENSG00000164318
				ENSG00000164418
				ENSG00000164463
				ENSG00000164574
				ENSG00000164588
				ENSG00000164627
				ENSG00000164675
				ENSG00000164684
				ENSG00000164715
				ENSG00000164741
				ENSG00000164796
				ENSG00000164808
				ENSG00000164946
				ENSG00000164951
				ENSG00000164983
				ENSG00000165061
				ENSG00000165072
				ENSG00000165078
				ENSG00000165084
				ENSG00000165091
				ENSG00000165323
				ENSG00000165379
				ENSG00000165495
				ENSG00000165509
				ENSG00000165632
				ENSG00000165659
				ENSG00000165752
				ENSG00000165899
				ENSG00000165914
				ENSG00000165966
				ENSG00000165973
				ENSG00000165995
				ENSG00000166157
				ENSG00000166263
				ENSG00000166265
				ENSG00000166398
				ENSG00000166435
				ENSG00000166446
				ENSG00000166557
				ENSG00000166689
				ENSG00000166748
				ENSG00000166840
				ENSG00000166848
				ENSG00000167077
				ENSG00000167216
				ENSG00000167281
				ENSG00000167346
				ENSG00000167632
				ENSG00000168172
				ENSG00000168675
				ENSG00000168702
				ENSG00000168769
				ENSG00000168785
				ENSG00000168843
				ENSG00000168959
				ENSG00000169031
				ENSG00000169064
				ENSG00000169084
				ENSG00000169118
				ENSG00000169122
				ENSG00000169181
				ENSG00000169224
				ENSG00000169302
				ENSG00000169306
				ENSG00000169330
				ENSG00000169379
				ENSG00000169436
				ENSG00000169744
				ENSG00000169756
				ENSG00000169760
				ENSG00000169777
				ENSG00000169851
				ENSG00000169855
				ENSG00000169862
				ENSG00000169902
				ENSG00000169918
				ENSG00000169933
				ENSG00000170011
				ENSG00000170044
				ENSG00000170153
				ENSG00000170289
				ENSG00000170390
				ENSG00000170396
				ENSG00000170516
				ENSG00000170579
				ENSG00000170624
				ENSG00000170634
				ENSG00000170743
				ENSG00000170776
				ENSG00000170832
				ENSG00000170921
				ENSG00000170927
				ENSG00000170959
				ENSG00000170962
				ENSG00000171004
				ENSG00000171033
				ENSG00000171094
				ENSG00000171189
				ENSG00000171408
				ENSG00000171435
				ENSG00000171502
				ENSG00000171509
				ENSG00000171587
				ENSG00000171681
				ENSG00000171724
				ENSG00000171735
				ENSG00000171798
				ENSG00000172139
				ENSG00000172159
				ENSG00000172167
				ENSG00000172197
				ENSG00000172260
				ENSG00000172264
				ENSG00000172348
				ENSG00000172349
				ENSG00000172379
				ENSG00000172493
				ENSG00000172554
				ENSG00000172572
				ENSG00000172752
				ENSG00000172915
				ENSG00000172985
				ENSG00000172987
				ENSG00000173040
				ENSG00000173064
				ENSG00000173120
				ENSG00000173163
				ENSG00000173175
				ENSG00000173262
				ENSG00000173273
				ENSG00000173406
				ENSG00000173482
				ENSG00000173575
				ENSG00000173926
				ENSG00000174093
				ENSG00000174453
				ENSG00000174469
				ENSG00000174473
				ENSG00000174482
				ENSG00000174776
				ENSG00000174891
				ENSG00000174945
				ENSG00000175161
				ENSG00000175471
				ENSG00000175497
				ENSG00000175600
				ENSG00000175806
				ENSG00000175868
				ENSG00000176049
				ENSG00000176177
				ENSG00000176204
				ENSG00000176406
				ENSG00000176476
				ENSG00000176533
				ENSG00000176571
				ENSG00000176769
				ENSG00000176771
				ENSG00000177463
				ENSG00000177614
				ENSG00000177694
				ENSG00000177752
				ENSG00000178105
				ENSG00000178568
				ENSG00000178965
				ENSG00000179241
				ENSG00000179242
				ENSG00000179399
				ENSG00000179603
				ENSG00000179761
				ENSG00000179869
				ENSG00000179889
				ENSG00000179915
				ENSG00000180116
				ENSG00000180287
				ENSG00000180574
				ENSG00000180777
				ENSG00000180881
				ENSG00000181090
				ENSG00000181234
				ENSG00000181355
				ENSG00000181722
				ENSG00000181790
				ENSG00000181804
				ENSG00000182050
				ENSG00000182168
				ENSG00000182185
				ENSG00000182256
				ENSG00000182348
				ENSG00000182463
				ENSG00000182601
				ENSG00000182606
				ENSG00000182621
				ENSG00000182667
				ENSG00000182674
				ENSG00000182732
				ENSG00000182771
				ENSG00000182901
				ENSG00000182985
				ENSG00000183023
				ENSG00000183032
				ENSG00000183049
				ENSG00000183098
				ENSG00000183117
				ENSG00000183166
				ENSG00000183570
				ENSG00000183580
				ENSG00000183654
				ENSG00000183662
				ENSG00000183715
				ENSG00000183780
				ENSG00000183783
				ENSG00000183826
				ENSG00000184005
				ENSG00000184156
				ENSG00000184178
				ENSG00000184226
				ENSG00000184305
				ENSG00000184347
				ENSG00000184349
				ENSG00000184384
				ENSG00000184408
				ENSG00000184588
				ENSG00000184672
				ENSG00000184828
				ENSG00000184838
				ENSG00000184903
				ENSG00000184985
				ENSG00000184999
				ENSG00000185008
				ENSG00000185046
				ENSG00000185053
				ENSG00000185070
				ENSG00000185104
				ENSG00000185274
				ENSG00000185305
				ENSG00000185352
				ENSG00000185565
				ENSG00000185634
				ENSG00000185666
				ENSG00000185736
				ENSG00000185737
				ENSG00000185760
				ENSG00000185774
				ENSG00000185842
				ENSG00000185942
				ENSG00000185989
				ENSG00000186047
				ENSG00000186073
				ENSG00000186094
				ENSG00000186153
				ENSG00000186439
				ENSG00000186472
				ENSG00000186487
				ENSG00000186509
				ENSG00000186952
				ENSG00000186976
				ENSG00000187068
				ENSG00000187098
				ENSG00000187240
				ENSG00000187323
				ENSG00000187391
				ENSG00000187398
				ENSG00000187416
				ENSG00000187546
				ENSG00000187672
				ENSG00000187764
				ENSG00000187957
				ENSG00000188064
				ENSG00000188107
				ENSG00000188385
				ENSG00000188511
				ENSG00000188517
				ENSG00000188580
				ENSG00000188596
				ENSG00000188687
				ENSG00000188730
				ENSG00000188859
				ENSG00000188906
				ENSG00000189056
				ENSG00000189108
				ENSG00000189144
				ENSG00000189283
				ENSG00000189337
				ENSG00000196071
				ENSG00000196090
				ENSG00000196092
				ENSG00000196104
				ENSG00000196132
				ENSG00000196277
				ENSG00000196284
				ENSG00000196350
				ENSG00000196353
				ENSG00000196376
				ENSG00000196482
				ENSG00000196535
				ENSG00000196549
				ENSG00000196562
				ENSG00000196581
				ENSG00000196628
				ENSG00000196632
				ENSG00000196743
				ENSG00000196782
				ENSG00000196814
				ENSG00000197024
				ENSG00000197050
				ENSG00000197134
				ENSG00000197177
				ENSG00000197323
				ENSG00000197372
				ENSG00000197381
				ENSG00000197410
				ENSG00000197565
				ENSG00000197721
				ENSG00000197756
				ENSG00000197826
				ENSG00000197959
				ENSG00000197980
				ENSG00000198010
				ENSG00000198108
				ENSG00000198218
				ENSG00000198265
				ENSG00000198382
				ENSG00000198431
				ENSG00000198589
				ENSG00000198597
				ENSG00000198626
				ENSG00000198648
				ENSG00000198765
				ENSG00000198846
				ENSG00000198873
				ENSG00000198947
				ENSG00000203710
				ENSG00000203772
				ENSG00000203930
				ENSG00000204406
				ENSG00000204442
				ENSG00000204634
				ENSG00000204740
				ENSG00000204764
				ENSG00000205038
				ENSG00000205133
				ENSG00000205268
				ENSG00000205592
				ENSG00000205726
				ENSG00000205754
				ENSG00000206052
				ENSG00000206190
				ENSG00000206199
				ENSG00000211448
				ENSG00000214595
				ENSG00000214814
				ENSG00000215203
				ENSG00000218336
				ENSG00000221866
				ENSG00000224186
				ENSG00000231171
				ENSG00000231672
				ENSG00000235531
				ENSG00000237435
				ENSG00000237515
				ENSG00000241962
				ENSG00000241978
				ENSG00000242441
				ENSG00000243444
				ENSG00000243566
				ENSG00000248874
				ENSG00000248905
				ENSG00000249209
				ENSG00000249693
				ENSG00000249884
				ENSG00000249961
				ENSG00000250361
				ENSG00000250588
				ENSG00000251209
				ENSG00000253350
				ENSG00000254349
				ENSG00000255639
				ENSG00000257046
				ENSG00000257335
				ENSG00000257545
				ENSG00000258231
				ENSG00000258405
				ENSG00000258677
				ENSG00000258790
				ENSG00000258986
				ENSG00000259316
				ENSG00000260240
				ENSG00000264324
				ENSG00000265944
				ENSG00000269237
				ENSG00000270024
				ENSG00000271949
				ENSG00000272781
				ENSG00000273398

## Sheet: Table S6
	Main Subtypes
	PCS 1		PCS 2		PCS 3		PCS 4		PCS 5
	Project	Freq	Project	Freq	Project	Freq	Project	Freq	Project	Freq
	PACA-AU	4	PACA-AU	228	PACA-AU	60	PACA-AU	41	PACA-AU	39
	PACA-CA	5	PACA-CA	79	PACA-CA	85	PACA-CA	59	PACA-CA	70
	PAEN-AU	36	PAEN-AU	1	PAEN-AU	9	PAEN-AU	3	PAEN-AU	2
	PAEN-IT	25	PAEN-IT	0	PAEN-IT	7	PAEN-IT	1	PAEN-IT	4

## Sheet: Table S7
			Main Subtypes
			PCS 1	PCS 2	PCS 3	PCS 4	PCS 5
	Gender	Male	42	180	89	41	76
		Female	28	127	71	62	39

## Sheet: Table S8
	Means and Medians for Survival Time
	Subtype	Mean*				Median
		Estimate	Std. Error	95% Confidence Interval		Estimate	Std. Error	95% Confidence Interval
				Lower Bound	Upper Bound			Lower Bound	Upper Bound
	PCS1	4573.88	280.542	4024.01	5123.74	-	-	-	-
	PCS2	921.509	65.575	792.983	1050.04	615	58.4571	500.424	729.576
	PCS3	1005.44	76.5666	855.374	1155.51	787	101.308	588.436	985.564
	PCS4	915.131	137.412	645.804	1184.46	472	33.6823	405.983	538.017
	PCS5	1141.82	163.966	820.451	1463.2	548	71.4513	407.955	688.045
	*. Estimation is limited to the largest survival time if it is censored. All Numbers are in days.

## Sheet: Table S9
	Kaplan meier survival curves pairwise Comparisons
	Comparison tast	Subtype	PCS1		PCS2		PCS3		PCS4		PCS5
			Chi-Square	Sig.	Chi-Square	Sig.	Chi-Square	Sig.	Chi-Square	Sig.	Chi-Square	Sig.
	Log Rank (Mantel-Cox)	PCS1			51.3436	7.75349e-13	41.9391	9.41613e-11	56.36	6.0346e-14	45.5367	1.49806e-11
		PCS2	51.3436	7.75349e-13			1.42242	0.233005	2.96944	0.084851	0.0838028	0.772209
		PCS3	41.9391	9.41613e-11	1.42242	0.233005			5.70409	0.0169254	0.929349	0.335032
		PCS4	56.36	6.0346e-14	2.96944	0.084851	5.70409	0.0169254			1.32248	0.250147
		PCS5	45.5367	1.49806e-11	0.0838028	0.772209	0.929349	0.335032	1.32248	0.250147
	Breslow (Generalized Wilcoxon)	PCS1			26.7604	2.30313e-07	23.3275	1.36631e-06	34.6194	4.00893e-09	30.4925	3.35161e-08
		PCS2	26.7604	2.30313e-07			0.630539	0.427158	3.74917	0.0528337	1.76149	0.184439
		PCS3	23.3275	1.36631e-06	0.630539	0.427158			5.51935	0.0188073	2.74988	0.0972618
		PCS4	34.6194	4.00893e-09	3.74917	0.0528337	5.51935	0.0188073			0.224699	0.635483
		PCS5	30.4925	3.35161e-08	1.76149	0.184439	2.74988	0.0972618	0.224699	0.635483
	Tarone-Ware	PCS1			37.9065	7.42178e-10	31.4277	2.07004e-08	44.9062	2.06707e-11	37.3622	9.81028e-10
		PCS2	37.9065	7.42178e-10			1.10703	0.292729	3.93595	0.0472644	0.891393	0.3451
		PCS3	31.4277	2.07004e-08	1.10703	0.292729			6.42392	0.0112593	2.18914	0.138987
		PCS4	44.9062	2.06707e-11	3.93595	0.0472644	6.42392	0.0112593			0.657752	0.417355
		PCS5	37.3622	9.81028e-10	0.891393	0.3451	2.18914	0.138987	0.657752	0.417355

## Sheet:  Table S10
	Model	Regression variable(s)	Coefficient p-value	P-value of LR-test of model compared to Null model
	1	Donor age	3.73675e-06	1.876e-06
	2	Stage I	-	0.0007419
		Sage II	0.0053727
		Stage III	0.536125
		Stage IV	0.000490313
		Stage X	0.00256031
	3	Well differentiated	8.72319e-05	< 2.2e-16
		Moderately differentiated	-
		Poorly differentiated	5.38773e-07
		Undifferentiated	0.652975
		NET-G1	0.00343582
		NET-G2	0.000139058
		NET-G3	0.00489649
	4	PCS1	-	< 2.2e-16
		PCS2	1.95291e-09
		PCS3	2.83716e-08
		PCS4	1.63255e-10
		PCS5	3.47836e-09
	5 (Full model)	donor age	0.09015	< 2.2e-16
		Tumor stage 1	-
		Tumor stage 2	0.693022
		Tumor stage 3	0.211467
		Tumor stage 4	0.00177921
		Tumor stage X	0.856639
		Well differentiated	0.0214834
		Moderately differentiated	-
		Poorly differentiated	7.07865e-07
		Undifferentiated	0.0358627
		NET-G1	0.177542
		NET-G2	0.000305279
		NET-G3	0.371783
		PCS1	-
		PCS2	3.11013e-05
		PCS3	4.30361e-05
		PCS4	1.29423e-06
		PCS5	9.76561e-06
	Baseline categoy
	non-significant category or variable

[truncated: 7 more sheets: Table S11, Table S12, Table S13, Table S14, Table S15, Table S16, Table S17]
